# Supplementary material for: Limited beneficial effects of systemic steroids when added to standard of care treatment of seasonal allergic rhinitis
Source: Sci Rep. 2023 Nov 10;13:19649. doi: 10.1038/s41598-023-46869-4 (PMC10638382; doi:10.1038/s41598-023-46869-4)
Supplement: Supplementary file 2 — Supplementary Information 2. [file 41598_2023_46869_MOESM2_ESM.xlsx]

## Sheet: Blad1
record_id	redcap_event_name	redcap_repeat_instrument	redcap_repeat_instance	patient_diary_timestamp	diary1	diary2	diary3	diary4	diary5	diary6	diary7	diary8	diary9	diary10	med1	med2	med3	med4	diarycom	patient_diary_complete
1	day_1_arm_1			2019-04-10 19:58:14	1	1	1	2	2	2	0	0	1	0	1	1	1	0		2
1	day_2_arm_1			2019-04-11 19:19:17	1	1	2	2	2	1	1	0	1	0	1	1	1	0		2
1	day_3_arm_1			2019-04-12 20:39:56	1	1	2	2	1	1	2	2	1	0	1	1	1	1		2
1	day_4_arm_1			2019-04-13 19:40:03	1	1	2	2	1	1	1	0	1	0	1	0	0	1		2
1	day_5_arm_1			2019-04-14 19:04:41	1	1	1	2	2	2	1	1	0	0	1	1	1	1		2
1	day_6_arm_1			2019-04-15 18:33:57	2	2	1	2	2	2	0	0	1	0	1	1	1	0		2
1	day_7_arm_1			2019-04-16 23:26:17	1	1	2	2	2	2	1	0	1	0	1	1	1	1		2
1	day_8_arm_1			2019-04-17 18:37:11	1	1	1	2	1	2	1	1	1	0	0	0	0	1	Har inhalerat med Bricanyl innan löprunda.	2
1	day_9_arm_1			2019-04-18 18:51:55	1	1	2	2	1	1	2	1	0	0	0	0	0	0		2
1	day_10_arm_1			2019-04-19 18:43:03	2	3	2	2	3	2	1	2	1	0	1	1	1	1	Har enligt studiens uppmaning försökt utan medicinering men var tvingen att medicinera vid kl 17.00 efter en dag utomhus.	2
1	day_11_arm_1			2019-04-20 18:27:13	1	1	2	1	1	1	1	1	0	0	0	1	1	1		2
1	day_12_arm_1			2019-04-21 19:17:41	1	1	2	2	2	1	1	2	1	0	0	1	1	1		2
1	day_13_arm_1			2019-04-22 18:01:30	2	3	2	3	2	1	1	2	1	0	1	1	1	1		2
1	day_14_arm_1			2019-04-23 19:03:10	3	3	3	2	3	3	2	2	1	0	1	1	1	1		2
1	day_15_arm_1			2019-04-24 18:32:02	1	2	2	1	1	2	1	1	1	0	1	1	1	0		2
1	day_16_arm_1			2019-04-25 20:32:22	1	2	1	2	1	1	1	1	0	0	0	1	1	0		2
1	day_17_arm_1			2019-04-26 22:51:26	1	1	2	2	1	1	2	2	0	0	1	0	0	1		2
1	day_18_arm_1			2019-04-27 23:40:59	2	1	1	2	2	1	2	3	0	0	1	1	1	1		2
1	day_19_arm_1			2019-04-28 19:56:48	1	2	1	3	2	2	2	3	1	0	1	1	1	1		2
1	day_20_arm_1			2019-04-29 19:30:15	1	1	2	2	2	2	1	0	0	0	1	0	0	0		2
1	day_21_arm_1			2019-05-01 07:31:03	1	1	1	1	1	2	0	1	1	0	1	0	0	0		2
1	day_22_arm_1			2019-05-01 20:25:24	1	1	1	2	1	1	1	2	1	0	1	0	0	1		2
1	day_23_arm_1			2019-05-02 18:21:12	1	0	0	2	1	1	1	0	0	0	1	0	0	0		2
1	day_24_arm_1			2019-05-03 19:18:12	2	1	0	2	1	2	2	2	0	0	0	0	0	1		2
1	day_25_arm_1			2019-05-04 19:30:12	1	1	1	2	2	2	1	2	1	0	0	1	1	1		2
1	day_26_arm_1			2019-05-05 19:23:32	1	1	0	2	1	1	1	2	0	0	0	0	0	1		2
1	day_27_arm_1			2019-05-06 18:43:17	1	1	0	2	1	1	1	2	1	0	0	0	0	0		2
1	day_28_arm_1			2019-05-07 18:07:16	1	0	1	2	1	1	0	1	1	0	0	0	0	0		2
1	day_29_arm_1			2019-05-08 18:42:47	1	1	0	1	1	0	2	1	1	0	0	0	0	0		2
1	day_30_arm_1			2019-05-09 18:56:23	1	1	2	1	1	1	2	1	1	0	0	0	0	0		2
1	day_31_arm_1			2019-05-11 09:07:52	2	2	1	2	2	2	2	2	1	0	0	1	1	1		2
1	day_32_arm_1			2019-05-11 20:59:31	1	1	1	2	2	2	3	3	1	0	0	1	1	1		2
1	day_33_arm_1			2019-05-12 18:36:26	2	1	2	2	2	2	2	2	1	0	1	1	1	1		2
1	day_34_arm_1			2019-05-13 19:28:14	2	2	2	2	1	1	0	1	1	0	1	0	0	0		2
1	day_35_arm_1			2019-05-14 18:10:06	1	1	1	2	1	2	1	2	1	0	1	0	0	0		2
1	day_36_arm_1			2019-05-15 19:35:22	2	2	2	2	1	1	2	1	1	0	0	0	0	0		2
1	day_37_arm_1			2019-05-16 20:21:31	1	2	2	3	1	1	1	1	0	0	1	0	0	0		2
1	day_38_arm_1			2019-05-17 19:10:10	1	2	2	2	1	0	1	1	0	0	0	0	1	0		2
2	day_1_arm_1			2019-04-10 21:12:02	2	3	2	3	2	1	1	2	1	0	0	1	0	0		2
2	day_2_arm_1			2019-04-11 19:00:46	1	1	1	2	0	0	1	1	1	0	1	1	0	0		2
2	day_3_arm_1			2019-04-12 18:08:32	1	1	0	2	0	0	1	2	1	0	1	0	0	0		2
2	day_4_arm_1			2019-04-13 19:48:23	0	0	1	1	2	2	1	1	1	0	0	0	0	0		2
2	day_5_arm_1			2019-04-14 22:54:02	1	1	0	2	1	1	1	2	1	0	0	1	1	0		2
2	day_6_arm_1			2019-04-15 21:07:51	2	2	2	2	2	1	1	2	1	0	0	0	0	0		2
2	day_7_arm_1			2019-04-16 19:36:56	1	1	0	2	2	1	0	2	1	0	0	0	0	0		2
2	day_8_arm_1			2019-04-17 22:59:51	1	1	1	2	2	1	1	2	1	0	0	0	0	0		2
2	day_9_arm_1			2019-04-18 22:16:07	2	3	3	2	1	1	1	2	1	0	0	0	1	0		2
2	day_10_arm_1			2019-04-20 09:57:13	2	1	1	1	1	1	2	1	1	0	0	0	1	0		2
2	day_11_arm_1			2019-04-20 23:04:44	3	3	3	2	2	2	2	2	1	0	0	0	0	0		2
2	day_12_arm_1			2019-04-22 00:04:46	3	3	3	3	3	2	1	2	1	0	1	1	1	0		2
2	day_13_arm_1			2019-04-22 18:07:29	3	3	3	2	2	1	2	2	1	0	1	0	1	0		2
2	day_14_arm_1			2019-04-23 18:13:40	2	2	2	2	2	2	2	2	1	0	1	0	1	0		2
2	day_15_arm_1			2019-04-24 20:38:54	2	2	2	2	1	1	3	3	1	0	1	0	0	1		2
2	day_16_arm_1			2019-04-25 18:10:09	1	1	1	2	3	3	3	3	1	0	1	1	0	0		2
2	day_17_arm_1			2019-04-26 22:27:41	1	1	1	2	2	1	2	2	1	0	1	0	0	0		2
2	day_18_arm_1			2019-04-27 19:34:31	1	1	1	1	1	1	2	2	1	0	0	0	0	0		2
2	day_19_arm_1			2019-04-28 22:57:05	1	1	1	1	1	1	1	1	1	0	1	0	0	0		2
2	day_20_arm_1			2019-04-29 19:56:41	1	1	1	1	1	1	2	2	1	0	1	0	0	0		2
2	day_21_arm_1			2019-04-30 23:24:29	1	1	1	1	1	1	1	1	1	0	1	0	0	0		2
2	day_22_arm_1			2019-05-01 21:00:40	1	1	1	1	1	2	2	2	1	0	0	0	0	0		2
2	day_23_arm_1			2019-05-02 22:02:18	0	1	1	1	1	1	1	1	1	0	1	0	0	0		2
2	day_24_arm_1			2019-05-03 18:49:43	1	1	1	1	0	0	2	2	1	0	0	0	0	0		2
2	day_25_arm_1			2019-05-04 19:28:19	0	1	1	1	1	1	1	1	0	0	0	0	0	0		2
2	day_26_arm_1			2019-05-05 20:22:17	0	0	1	1	0	1	1	1	0	0	0	0	0	0		2
2	day_27_arm_1			2019-05-06 21:42:53	0	1	1	1	0	0	2	1	0	0	0	0	0	0		2
2	day_28_arm_1			2019-05-07 22:57:41	1	2	1	1	0	1	2	2	0	0	0	0	0	0		2
2	day_29_arm_1			2019-05-08 21:11:16	1	1	1	2	0	0	1	2	1	0	0	0	0	0		2
2	day_30_arm_1			2019-05-09 19:32:00	1	1	1	1	1	1	1	1	1	0	1	0	0	0		2
2	day_31_arm_1			2019-05-10 19:43:49	1	1	1	0	0	0	2	2	0	0	0	0	0	0		2
2	day_32_arm_1			2019-05-11 23:15:20	1	0	0	0	0	1	1	1	0	0	0	0	0	0		2
2	day_33_arm_1			2019-05-12 19:21:01	2	2	2	2	0	0	2	2	1	0	1	0	1	0	Jag tror att jag är förkyld.	2
2	day_34_arm_1			2019-05-13 21:33:30	0	1	0	0	0	0	1	1	0	0	0	0	0	0		2
2	day_35_arm_1			2019-05-14 22:22:31	1	1	1	1	0	0	1	1	1	0	0	0	0	0		2
2	day_36_arm_1			2019-05-15 18:26:19	0	0	0	1	0	1	0	1	1	0	0	0	0	0		2
2	day_37_arm_1			2019-05-16 20:55:47	1	2	1	1	1	1	1	0	1	0	0	0	0	0		2
2	day_38_arm_1			2019-05-17 20:40:06	2	2	2	1	1	1	1	2	1	0	1	0	1	0	Jag är i Sundsvall	2
3	day_1_arm_1			2019-04-10 20:14:21	1	1	1	0	2	1	0	0	0	0	1	0	1	1		2
3	day_2_arm_1			2019-04-11 22:18:41	0	1	0	0	1	0	0	0	0	0	1	0	1	0		2
3	day_3_arm_1			2019-04-12 22:03:29	0	1	1	0	1	1	0	0	0	0	0	0	0	0		2
3	day_4_arm_1			2019-04-14 01:23:35	1	0	1	0	0	0	0	0	0	0	0	0	0	0		2
3	day_5_arm_1			2019-04-14 18:11:14	0	0	0	0	0	0	0	0	0	0	0	0	0	0	Är på skidresa i Sälen	2
3	day_6_arm_1			2019-04-15 18:49:35	0	0	0	0	0	0	0	0	0	0	0	0	0	0	Är i Sälen på skidresa	2
3	day_7_arm_1			2019-04-16 18:02:10	0	0	0	0	0	0	0	0	0	0	0	0	0	0	På skidresa i Sälen	2
3	day_8_arm_1			2019-04-17 19:27:16	0	0	0	0	0	0	0	0	0	0	0	0	0	0	På skidresa i Sälen	2
3	day_9_arm_1			2019-04-18 18:27:40	2	2	2	2	3	1	0	0	0	0	1	1	0	0		2
3	day_10_arm_1			2019-04-20 08:42:36	2	2	2	2	2	1	0	0	1	0	1	1	0	0		2
3	day_11_arm_1			2019-04-20 20:27:36	1	1	2	2	2	1	0	0	1	0	1	1	0	0		2
3	day_12_arm_1			2019-04-21 18:02:12	1	2	2	2	2	1	0	0	1	0	1	1	0	0		2
3	day_13_arm_1			2019-04-22 19:55:16	2	2	3	2	2	1	0	1	1	0	1	1	0	0		2
3	day_14_arm_1			2019-04-23 19:30:11	3	2	2	2	3	3	0	1	1	0	1	1	0	0		2
3	day_15_arm_1			2019-04-24 18:23:28	1	2	2	2	3	2	0	1	1	0	1	1	0	0		2
3	day_16_arm_1			2019-04-25 20:56:42	2	2	2	1	2	1	0	0	1	0	1	1	0	0		2
3	day_17_arm_1			2019-04-26 19:27:40	1	2	1	1	2	1	0	0	1	0	0	0	0	0		2
3	day_18_arm_1			2019-04-27 23:36:00	1	1	1	1	2	1	0	0	1	0	0	0	0	0		2
3	day_19_arm_1			2019-04-28 19:29:57	1	2	2	1	1	1	0	0	1	0	0	0	0	0		2
3	day_21_arm_1			2019-04-30 22:24:21	0	1	1	1	1	0	0	0	1	0	1	1	0	0		2
3	day_22_arm_1			2019-05-02 08:35:43	1	1	0	1	2	1	0	0	0	0	1	1	0	0		2
3	day_23_arm_1			2019-05-02 19:57:06	1	1	1	0	2	1	0	0	1	0	1	1	1	0		2
3	day_24_arm_1			2019-05-03 20:47:25	0	2	1	0	2	1	0	0	1	0	1	1	0	0		2
3	day_25_arm_1			2019-05-05 00:17:07	0	1	1	0	2	1	0	0	1	0	0	0	0	0		2
3	day_26_arm_1			2019-05-05 18:22:32	0	1	1	1	2	1	0	0	1	0	0	1	0	0		2
3	day_27_arm_1			2019-05-06 19:33:15	1	2	1	1	2	1	0	0	1	0	1	1	1	0		2
3	day_28_arm_1			2019-05-07 20:04:03	0	1	1	1	2	1	0	0	1	0	0	0	0	0		2
3	day_29_arm_1			2019-05-08 19:36:53	0	1	1	0	2	1	0	0	1	0	0	0	0	0		2
3	day_30_arm_1			2019-05-09 19:24:53	0	1	1	1	2	1	0	0	1	0	0	0	0	0		2
3	day_31_arm_1			2019-05-10 21:14:14	0	1	1	0	2	1	0	0	1	0	1	1	0	0		2
3	day_32_arm_1			2019-05-11 21:46:57	0	1	1	0	2	1	0	0	1	0	0	1	0	0		2
3	day_33_arm_1			2019-05-12 21:45:15	0	0	0	0	1	0	0	0	0	0	0	0	0	0		2
3	day_34_arm_1			2019-05-13 21:50:52	0	1	1	0	1	1	0	0	1	0	1	1	0	0		2
3	day_35_arm_1			2019-05-14 20:25:43	0	1	1	0	2	0	0	0	1	0	1	0	1	0		2
3	day_36_arm_1			2019-05-15 21:03:53	0	2	1	0	2	1	0	0	1	0	1	1	1	0		2
3	day_37_arm_1			2019-05-16 20:01:31	0	1	1	0	1	0	0	0	1	0	0	0	0	0		2
3	day_38_arm_1			2019-05-17 20:37:02	0	1	0	0	1	0	0	0	0	0	0	0	0	0		2
4	day_1_arm_1			2019-04-10 20:25:48	1	1	0	1	0	0	0	1	1	0	1	0	0	0	Har varit förkyld dom senaste dagarna, så svårt att urskilja vad som är orsakat av fökylning, och vad som är allergi.	2
4	day_2_arm_1			2019-04-11 18:05:01	1	1	0	1	0	0	0	0	0	0	1	0	0	0		2
4	day_3_arm_1			2019-04-12 21:28:06	1	0	1	0	0	0	0	0	0	0	1	0	0	0		2
4	day_4_arm_1			2019-04-13 18:11:33	2	1	1	0	0	0	0	0	0	0	1	0	0	0		2
4	day_5_arm_1			2019-04-14 22:05:18	3	1	1	0	0	1	0	0	0	0	1	0	0	0		2
4	day_6_arm_1			2019-04-15 18:18:19	2	1	1	0	1	1	0	0	0	0	0	0	0	0		2
4	day_7_arm_1			2019-04-16 18:05:19	1	0	0	0	0	0	1	0	0	0	0	0	0	0	Fick kortisonsprutan igår	2
4	day_8_arm_1			2019-04-17 22:24:32	1	1	1	0	1	0	1	0	1	0	0	0	0	0		2
4	day_9_arm_1			2019-04-18 18:06:56	2	0	1	0	2	0	0	0	1	0	1	0	0	0		2
4	day_10_arm_1			2019-04-19 19:38:15	3	1	2	0	2	2	0	0	0	0	1	0	0	0	Var ute i en park idag - det bidrar till mycket värre symptom	2
4	day_11_arm_1			2019-04-20 20:11:17	3	2	1	0	2	2	0	0	1	0	1	0	0	0	Har använt given nässpray och antihistamin tabletter	2
4	day_12_arm_1			2019-04-21 18:24:30	2	2	2	0	2	2	1	1	1	0	1	0	0	0		2
4	day_13_arm_1			2019-04-22 19:27:31	1	1	1	2	1	1	2	3	1	0	1	0	0	0	Hade stora problem att sova under natten pga svårigheter att andas och pipande i bröstet.	2
4	day_14_arm_1			2019-04-23 18:51:57	2	2	2	1	2	2	2	1	1	0	1	0	0	0		2
4	day_15_arm_1			2019-04-24 23:05:45	2	2	2	2	3	2	2	3	1	0	1	1	0	1		2
4	day_16_arm_1			2019-04-25 19:28:01	1	1	1	1	1	0	1	1	1	0	1	1	0	1		2
4	day_17_arm_1			2019-04-27 04:05:15	2	1	1	0	2	1	2	1	1	0	1	0	0	1		2
4	day_19_arm_1			2019-04-29 08:50:31	2	1	2	1	2	1	2	1	1	0	1	0	0	1		2
4	day_20_arm_1			2019-04-29 18:39:05	1	1	1	0	1	0	1	1	1	0	1	0	0	0		2
4	day_21_arm_1			2019-04-30 18:41:46	2	1	2	0	1	1	2	1	1	0	1	0	0	0		2
4	day_22_arm_1			2019-05-01 19:13:30	2	1	2	2	2	1	2	1	1	0	1	0	0	1		2
4	day_23_arm_1			2019-05-02 18:45:40	3	2	2	1	2	2	2	1	1	0	1	0	0	0		2
4	day_24_arm_1			2019-05-03 18:36:30	2	1	1	0	0	0	2	0	1	0	1	0	0	0		2
4	day_25_arm_1			2019-05-04 18:24:23	1	1	1	0	1	0	2	0	0	0	1	0	0	1		2
4	day_26_arm_1			2019-05-05 22:19:16	1	1	1	0	0	0	2	0	0	0	1	0	0	0		2
4	day_27_arm_1			2019-05-06 23:16:38	1	0	1	0	0	0	1	0	0	0	1	0	0	0		2
4	day_28_arm_1			2019-05-07 18:57:47	1	1	1	1	0	0	1	1	1	0	1	0	0	0		2
4	day_29_arm_1			2019-05-08 19:08:26	1	0	1	0	0	0	1	0	1	0	0	0	0	0		2
4	day_30_arm_1			2019-05-09 20:18:22	1	0	1	0	0	0	1	0	0	0	1	0	0	0		2
4	day_31_arm_1			2019-05-10 18:05:31	1	0	1	0	0	0	1	1	0	0	1	0	0	1	Var ute och sprang, fick astma då och använde inhalationsspray	2
4	day_32_arm_1			2019-05-11 18:34:17	1	0	0	0	0	0	1	0	0	0	1	0	0	0		2
4	day_33_arm_1			2019-05-12 18:28:29	1	0	0	0	0	0	0	0	0	0	0	0	0	0	Var hemma hela dagen - därav väldigt lite symptom	2
4	day_34_arm_1			2019-05-13 18:12:08	0	0	0	0	0	0	1	1	0	0	1	0	0	0		2
4	day_35_arm_1			2019-05-14 19:10:38	1	1	1	1	0	0	1	0	0	0	0	0	0	0		2
4	day_36_arm_1			2019-05-15 20:51:08	1	0	1	0	0	0	0	0	0	0	1	0	0	0		2
4	day_37_arm_1			2019-05-16 18:35:18	1	0	1	0	1	0	0	0	1	0	1	0	0	0		2
4	day_38_arm_1			2019-05-17 18:47:21	1	0	1	0	1	1	0	0	1	0	0	0	0	0		2
5	day_1_arm_1			2019-04-10 19:46:24	2	1	2	2	0	0	1	1	0	0	1	0	0	0		2
5	day_2_arm_1			2019-04-11 18:36:12	2	1	2	3	0	0	1	2	1	0	1	0	1	0		2
5	day_3_arm_1			2019-04-12 18:02:10	0	0	2	2	0	0	2	2	1	0	1	0	1	0		2
5	day_4_arm_1			2019-04-13 18:05:47	1	1	2	2	0	0	1	1	1	0	1	0	1	0		2
5	day_5_arm_1			2019-04-14 19:18:56	1	1	1	2	0	0	1	1	0	0	1	0	1	0		2
5	day_6_arm_1			2019-04-15 18:40:30	1	1	1	2	0	0	1	1	0	0	0	0	0	0		2
5	day_7_arm_1			2019-04-16 18:12:03	1	0	0	1	1	0	1	0	0	0	0	0	0	0		2
5	day_8_arm_1			2019-04-17 18:47:34	0	0	1	0	0	0	1	0	0	0	0	0	0	0		2
5	day_9_arm_1			2019-04-18 18:20:38	0	1	2	1	1	0	0	0	0	0	0	0	0	0		2
5	day_10_arm_1			2019-04-19 20:49:29	1	1	3	1	2	0	0	0	0	0	1	1	0	0		2
5	day_11_arm_1			2019-04-20 19:43:23	1	1	3	1	0	0	0	0	0	0	0	0	0	0		2
5	day_12_arm_1			2019-04-21 18:09:41	0	0	3	1	1	0	0	0	0	0	0	1	0	0		2
5	day_13_arm_1			2019-04-22 21:25:19	2	0	3	2	0	0	2	0	0	0	1	0	0	0		2
5	day_14_arm_1			2019-04-23 18:58:32	2	1	3	2	3	0	3	0	1	0	1	1	1	0		2
5	day_15_arm_1			2019-04-24 19:37:23	1	1	3	2	3	2	2	0	1	0	0	1	0	0		2
5	day_16_arm_1			2019-04-25 21:36:52	1	1	2	1	1	0	1	0	0	0	0	0	0	0		2
5	day_17_arm_1			2019-04-26 19:20:26	1	1	3	1	3	1	1	0	0	0	1	1	1	0		2
5	day_18_arm_1			2019-04-27 18:42:38	1	2	2	1	3	1	1	0	0	0	0	0	0	0		2
5	day_19_arm_1			2019-04-28 19:45:24	2	1	2	1	2	0	1	0	0	0	0	1	0	0		2
5	day_21_arm_1			2019-05-01 08:21:25	2	2	2	1	3	1	0	0	0	0	1	1	0	0		2
5	day_22_arm_1			2019-05-01 19:22:19	2	1	2	1	2	0	1	0	0	0	1	1	1	0		2
5	day_23_arm_1			2019-05-02 22:33:00	1	2	2	1	2	0	0	0	0	0	0	0	0	0		2
5	day_24_arm_1			2019-05-03 18:41:19	2	1	3	1	1	0	1	0	0	0	0	0	0	0		2
5	day_25_arm_1			2019-05-04 19:11:55	2	2	2	1	0	0	2	0	0	0	1	0	0	0		2
5	day_26_arm_1			2019-05-05 20:16:40	2	1	2	2	2	1	1	0	0	0	1	0	1	0		2
5	day_27_arm_1			2019-05-06 20:11:15	1	2	3	2	1	0	2	0	0	0	0	0	1	0		2
5	day_28_arm_1			2019-05-07 20:49:57	1	1	1	2	0	0	1	0	0	0	0	0	0	0		2
5	day_29_arm_1			2019-05-08 21:39:51	1	1	2	1	0	0	1	0	0	0	0	0	0	0		2
5	day_30_arm_1			2019-05-09 19:07:12	2	1	2	1	0	0	1	0	0	0	0	0	0	0		2
5	day_31_arm_1			2019-05-10 19:26:20	1	1	2	1	0	0	2	0	0	0	0	0	0	0		2
5	day_32_arm_1			2019-05-11 18:10:40	1	1	2	1	0	0	1	0	0	0	0	0	0	0		2
5	day_33_arm_1			2019-05-12 18:12:19	2	1	2	1	0	0	0	0	0	0	0	0	0	0		2
5	day_34_arm_1			2019-05-13 18:23:04	2	1	2	2	0	0	1	0	0	0	0	0	0	0		2
5	day_35_arm_1			2019-05-14 19:10:40	1	1	2	2	0	0	1	0	0	0	0	0	0	0		2
5	day_36_arm_1			2019-05-15 18:12:07	1	1	2	2	0	0	2	0	0	0	0	0	0	0		2
5	day_37_arm_1			2019-05-16 18:25:10	1	1	2	1	0	0	0	0	0	0	0	0	0	0		2
5	day_38_arm_1			2019-05-17 21:04:03	1	1	1	2	0	0	1	0	0	0	0	0	0	0		2
6	day_1_arm_1			2019-04-11 19:01:43	0	1	1	0	0	0	1	0	0	0	0	0	0	0	Det har blivit kallt den här veckan. Känns som att jag har lite mindre allergi än när det var varmt	2
6	day_2_arm_1			2019-04-13 08:18:44	0	1	1	0	0	0	1	0	0	0	0	0	0	0		2
6	day_3_arm_1			2019-04-13 19:23:51	0	2	1	1	0	0	0	0	0	0	1	0	0	0	Har varit i kontakt med katt.	2
6	day_4_arm_1			2019-04-14 22:53:42	0	2	1	0	0	0	1	0	0	0	0	0	0	0		2
6	day_5_arm_1			2019-04-15 18:18:29	0	1	1	0	0	0	1	0	0	0	0	0	0	0	Fick min spruta idag.	2
6	day_6_arm_1			2019-04-16 22:52:13	0	1	1	1	0	0	1	1	1	0	0	0	0	0		2
6	day_7_arm_1			2019-04-17 18:03:43	0	1	1	1	0	0	1	0	0	0	0	0	0	0	Åkte från Malmö till Göteborg kl 13 idag.	2
6	day_8_arm_1			2019-04-19 06:44:17	0	0	1	2	0	0	0	0	0	0	0	0	0	0	Åkt nattåg till Luleå. Ankom kl 11	2
6	day_9_arm_1			2019-04-19 21:14:11	0	0	0	0	0	0	0	0	0	0	0	0	0	0	Luleå o. Gällivare	2
6	day_10_arm_1			2019-04-20 20:35:39	0	1	1	0	0	0	1	0	0	0	0	0	0	0	Befinner mig i Gällivare	2
6	day_11_arm_1			2019-04-22 00:16:02	0	0	1	0	0	0	1	0	0	0	0	0	0	0	Befinner mig i Nietsak. Gällivare.	2
6	day_12_arm_1			2019-04-22 18:02:24	0	1	1	0	0	0	1	0	0	0	0	0	0	0	Befunnit mig i Gällivare och Luleå idag.	2
6	day_13_arm_1			2019-04-23 21:56:38	0	1	1	1	0	0	1	0	0	0	0	0	0	0	Ankom till Stockholm 09:25 med nattåg från Luleå. Åkte vidare till Skurup och var framme 15:45	2
6	day_14_arm_1			2019-04-24 22:27:43	1	2	1	0	1	0	1	1	0	0	0	0	0	0	Kört Skurup-Kalmar t&r Besökt boende med katter	2
6	day_15_arm_1			2019-04-26 05:53:23	0	2	1	1	0	0	1	1	0	0	0	0	0	0		2
6	day_16_arm_1			2019-04-26 20:56:11	1	2	2	2	1	1	1	1	1	0	1	0	0	0	Tagit en tablett idag	2
6	day_17_arm_1			2019-04-27 20:24:35	1	2	2	0	0	0	1	1	0	0	1	0	0	0	1 tablett idag.	2
6	day_18_arm_1			2019-04-29 09:06:57	1	2	2	0	0	0	1	1	0	0	1	0	0	0	Rest till Rom söndag, ankomst 17	2
6	day_19_arm_1			2019-04-30 07:51:58	0	2	2	0	0	0	1	1	0	0	0	0	0	0	Är i Rom	2
6	day_20_arm_1			2019-05-01 08:16:38	0	2	2	0	0	0	1	1	0	0	1	0	0	0	I Rom	2
6	day_21_arm_1			2019-05-01 19:39:24	0	2	2	0	0	0	1	1	0	0	1	0	0	0	Lämnade Rom kl 11 ankomst till Skåne kl 15	2
6	day_22_arm_1			2019-05-03 06:22:04	1	2	2	0	0	0	1	2	0	0	1	0	0	0		2
6	day_23_arm_1			2019-05-04 09:21:01	0	2	2	1	0	0	1	1	0	0	1	0	0	0		2
6	day_24_arm_1			2019-05-04 19:30:21	1	2	2	0	0	0	1	1	0	0	1	0	0	0		2
6	day_25_arm_1			2019-05-05 22:26:41	1	2	2	1	1	0	1	1	0	0	1	0	0	0		2
6	day_26_arm_1			2019-05-06 22:02:55	1	2	2	0	0	1	1	1	0	0	1	0	0	0		2
6	day_27_arm_1			2019-05-07 21:46:31	1	2	2	0	1	0	2	1	0	0	1	0	0	0		2
6	day_28_arm_1			2019-05-09 06:25:00	1	2	2	0	0	0	2	1	0	0	1	0	0	0		2
6	day_29_arm_1			2019-05-09 22:27:22	0	2	2	0	0	0	2	1	0	0	1	0	0	0	Tillbringat dagen i Uppsala.	2
6	day_30_arm_1			2019-05-11 09:27:30	0	2	2	1	0	0	2	1	0	0	1	0	0	0		2
6	day_31_arm_1			2019-05-11 22:32:14	1	3	2	2	0	0	2	2	0	0	1	0	0	0		2
6	day_32_arm_1			2019-05-12 21:23:28	1	2	2	1	0	0	2	1	0	0	1	0	0	0		2
6	day_33_arm_1			2019-05-13 23:57:33	0	2	1	0	0	0	1	1	0	0	1	0	0	0		2
6	day_34_arm_1			2019-05-14 22:47:55	0	2	2	1	0	0	2	2	0	0	1	0	0	0		2
6	day_35_arm_1			2019-05-15 23:21:08	0	2	2	0	0	0	1	1	1	0	1	0	0	0		2
6	day_36_arm_1			2019-05-17 01:00:34	0	2	2	0	0	0	2	1	1	0	1	0	0	0		2
6	day_37_arm_1			2019-05-18 01:08:57	0	2	2	0	0	0	1	1	1	0	1	0	0	0		2
7	day_1_arm_1			2019-04-10 21:14:16	2	2	1	2	3	1	1	1	1	0	1	0	0	0	Livostin nässpray och clarityn tabletter	2
7	day_2_arm_1			2019-04-11 18:32:47	2	2	1	2	2	1	0	0	1	0	1	0	0	0	Livostin nässprej och clarityn allergitablett	2
7	day_4_arm_1			2019-04-13 22:47:07	1	1	0	1	1	1	0	1	1	0	1	0	0	0	Livostin nässprej och Clarityn allergitablett	2
7	day_5_arm_1			2019-04-14 19:07:42	1	1	0	1	1	1	1	2	1	0	1	0	0	0	Livostin nässprej och Clarityn allergitablett. Svår huvudvärk idag så tog 2 alvedontabletter.	2
7	day_6_arm_1			2019-04-15 20:51:50	1	1	1	1	1	0	0	1	1	0	1	0	0	0	Livostin nässprej och Clarityn allergitablett. Huvudvärk idag också men lindrigare än igår.	2
7	day_7_arm_1			2019-04-16 20:50:37	1	1	0	1	1	1	0	1	1	0	1	0	0	0	Inte tagit någon medicin idag	2
7	day_8_arm_1			2019-04-17 19:31:44	1	1	1	1	1	1	0	1	0	0	0	0	0	0		2
7	day_9_arm_1			2019-04-18 21:14:46	2	2	2	2	1	1	1	1	0	0	0	0	0	0	Extremt kittlig i näsan idag	2
7	day_10_arm_1			2019-04-19 20:41:01	3	3	2	3	1	1	0	0	0	0	0	0	0	0		2
7	day_11_arm_1			2019-04-20 22:28:26	3	3	3	3	3	3	0	1	0	0	1	1	1	0	Använt allergimedicinennjagvfick av er: ögondroppar, tablett och nässprej	2
7	day_12_arm_1			2019-04-21 21:42:32	3	3	3	3	2	2	0	1	0	0	1	1	1	0	Dem medicin jag fick av er: ögondroppar, nässprej och tablett	2
7	day_13_arm_1			2019-04-22 19:42:57	2	2	2	1	1	1	0	0	0	0	1	1	1	0	De allergimediciner jag fått av er: nässprej, ögondroppar plus tablett	2
7	day_14_arm_1			2019-04-23 21:19:03	2	1	2	1	1	2	0	0	0	0	1	1	1	0	Allergimedicin jag fått sv er: tablett, nässprej, ögondroppar	2
7	day_15_arm_1			2019-04-24 19:24:50	1	2	1	1	2	2	1	1	1	0	1	1	1	0	Dem medicin jag fått av er: tablett, nässprej, ögondroppar	2
7	day_16_arm_1			2019-04-26 07:53:29	2	2	1	1	2	2	1	1	1	0	1	1	1	0	Medicinen jag fått av er: tablett, nässprej, ögondroppar	2
7	day_17_arm_1			2019-04-26 22:51:01	1	1	1	2	1	1	1	1	0	0	1	1	1	0	De allergimediciner jag fått av er	2
7	day_18_arm_1			2019-04-27 22:36:38	2	1	0	2	1	1	2	1	0	0	1	1	0	0	Den allergimedicin jag fått av er: nässprej, tablett och ögondroppar. Jag har tydligen kryssat i att jag tagit kortisonnässprej under alla dagar efter dag 3, men tydligen är det inte kortisonbiverkningarna Nasonex.	2
7	day_19_arm_1			2019-04-28 21:57:30	2	1	0	2	2	2	2	2	1	0	1	1	0	0	Den medicin jag fått av er: tablett, nässprej, ögondroppar	2
7	day_21_arm_1			2019-05-01 08:21:06	1	1	1	2	1	1	1	1	0	0	1	1	0	0	Den allergimedicin jag fått av er	2
7	day_22_arm_1			2019-05-01 19:34:21	1	1	1	1	1	1	1	1	0	0	1	1	0	0	Medicin från er	2
7	day_23_arm_1			2019-05-03 00:08:45	2	2	2	2	2	2	2	1	0	0	1	1	0	0	Den medicin jag fått av er	2
7	day_24_arm_1			2019-05-03 22:21:49	2	2	2	2	2	2	2	1	1	0	1	1	0	0	Ögondroppar, tablett som jag fått av er. Livostin nässprej eftersom Nasonex som jag fick av er är slut	2
7	day_25_arm_1			2019-05-04 21:59:04	1	2	1	1	2	2	1	1	0	0	1	1	0	0	Allergitablett och ögondroppar som jag fått av er, Livostin näsdprej	2
7	day_26_arm_1			2019-05-05 18:13:05	2	2	1	1	2	2	1	1	1	0	1	1	0	0	Tablett och ögondroppar jag fick av er. Livostin nässprej	2
7	day_27_arm_1			2019-05-06 20:57:11	1	1	1	1	1	1	1	1	1	0	1	1	0	0	Tablett och ögondroppar jag fått av er. Livostin nässprej	2
7	day_28_arm_1			2019-05-07 19:23:06	1	1	1	1	1	1	1	1	1	0	1	1	0	0	Allergitablett och ögondroppar från er, Livostin nässprej	2
7	day_29_arm_1			2019-05-08 23:04:50	1	1	0	1	0	1	1	1	1	0	1	1	0	0	Allergitablett, ögondroppar jag fått av er. Livostin nässprej	2
7	day_30_arm_1			2019-05-09 23:02:38	1	0	0	1	0	1	1	1	0	0	1	1	0	0	Medicin jag fått av er: tablett och ögondroppar. Plus Livostin nässprej	2
7	day_31_arm_1			2019-05-10 22:03:32	1	1	0	2	1	1	0	1	1	0	1	1	0	0	Tablett och ögondroppar från er, Livostin nässprej	2
7	day_32_arm_1			2019-05-11 22:17:52	2	1	1	2	2	2	1	2	1	0	1	1	0	0	Allergitablett, ögondroppar från er, Livostin nässprej	2
7	day_33_arm_1			2019-05-12 22:07:03	1	0	1	2	0	1	1	2	1	0	1	1	0	0	Tablett och ögondroppar från er, Livostin nässprej	2
7	day_34_arm_1			2019-05-13 22:34:16	1	0	0	1	0	1	1	1	0	0	0	0	0	0	Livostin nässprej	2
7	day_35_arm_1			2019-05-14 22:06:44	1	0	1	1	0	1	0	1	0	0	0	0	0	0	Livostin nässprej	2
7	day_36_arm_1			2019-05-16 03:25:33	1	2	2	1	1	0	1	1	0	0	1	1	0	0	Tablett och ögondroppar från er, Livostin nässprej	2
7	day_37_arm_1			2019-05-16 22:18:51	1	1	1	1	0	0	0	1	0	0	0	1	0	0	Livostin nässprej	2
7	day_38_arm_1			2019-05-17 23:53:11	1	1	1	1	1	1	0	1	0	0	0	0	0	0	Livostin nässprej	2
8	day_1_arm_1			2019-04-10 19:02:18	1	1	2	1	1	0	0	0	0	0	1	1	1	0		2
8	day_2_arm_1			2019-04-11 18:02:10	1	0	1	1	1	0	0	0	1	0	1	0	1	0		2
8	day_3_arm_1			2019-04-12 18:04:43	1	0	0	1	0	0	0	0	1	0	1	1	1	0		2
8	day_4_arm_1			2019-04-13 18:55:56	0	0	1	1	0	0	0	0	1	0	1	1	1	0		2
8	day_5_arm_1			2019-04-14 19:41:48	0	1	0	1	1	0	0	0	1	0	1	0	1	0		2
8	day_6_arm_1			2019-04-15 18:12:38	0	1	1	2	0	0	0	0	1	0	1	1	1	0		2
8	day_7_arm_1			2019-04-16 19:35:27	1	1	1	2	2	2	0	0	1	0	0	0	0	0		2
8	day_8_arm_1			2019-04-17 19:25:02	1	1	1	2	1	1	0	0	1	0	0	0	0	0	Fick injektionen idag.	2
8	day_9_arm_1			2019-04-18 19:07:33	3	3	2	3	3	2	0	0	1	0	0	0	0	0	Har känt mig rejält allergisk idag!	2
8	day_10_arm_1			2019-04-19 18:03:58	3	3	3	3	3	2	1	0	1	0	0	0	0	0	Riktigt jobbig dag från morgon till kväll, värre än jag varit med om på flera år. Men har ju inte tagit någon medicin på 4 dagar. Befinner mig i Halmstad.	2
8	day_11_arm_1			2019-04-20 18:03:15	3	3	3	3	3	3	1	0	1	0	1	1	1	0	Befinner mig i Halmstad. Var tvungen att ta medicin idag. Stod inte ut. Men den hjälpte bra, nu är symptomen överkomliga jämfört med igår och imorse.	2
8	day_12_arm_1			2019-04-21 18:56:32	1	2	2	2	3	3	1	0	1	0	1	1	1	0		2
8	day_13_arm_1			2019-04-22 18:14:19	1	2	2	2	2	2	2	1	1	0	1	1	1	0		2
8	day_14_arm_1			2019-04-23 19:33:33	1	1	2	2	3	2	1	1	1	0	1	1	1	0		2
8	day_15_arm_1			2019-04-24 18:16:05	1	1	2	2	1	1	1	1	1	0	1	1	1	0		2
8	day_16_arm_1			2019-04-25 19:01:21	1	1	1	2	0	1	0	0	1	0	1	1	1	0	Är i New York	2
8	day_17_arm_1			2019-04-26 21:31:11	1	1	2	2	1	1	1	0	0	0	1	1	1	0	Är i New York	2
8	day_18_arm_1			2019-04-27 18:25:56	1	2	2	2	1	0	1	0	1	0	1	1	1	0	Är i New York	2
8	day_19_arm_1			2019-04-28 18:51:36	1	2	2	2	2	1	0	0	0	0	1	1	1	0	Är i New York	2
8	day_20_arm_1			2019-04-29 18:46:11	1	2	2	2	3	3	1	1	1	0	1	1	1	0		2
8	day_21_arm_1			2019-04-30 18:04:15	1	2	2	2	1	1	1	1	0	0	1	1	1	0	Är sjuk med ont i halsen och feber.	2
8	day_22_arm_1			2019-05-01 18:05:41	1	1	1	2	2	1	1	0	0	0	1	1	1	0		2
8	day_23_arm_1			2019-05-02 18:07:47	1	2	1	1	3	3	0	0	1	0	1	1	1	0	Blir mkt värre symptom när jag är utomhus!	2
8	day_24_arm_1			2019-05-03 18:29:19	2	1	1	1	2	2	0	0	1	0	1	1	1	0		2
8	day_25_arm_1			2019-05-04 18:40:09	1	1	2	2	2	2	0	0	1	0	1	1	1	0		2
8	day_26_arm_1			2019-05-05 19:56:58	1	1	1	1	1	0	0	0	1	0	1	1	1	0		2
8	day_27_arm_1			2019-05-06 20:54:31	0	0	1	1	0	0	0	0	1	0	1	0	0	0		2
8	day_28_arm_1			2019-05-07 18:53:36	1	1	1	2	1	0	0	0	1	0	1	0	0	0		2
8	day_29_arm_1			2019-05-08 18:05:47	0	0	1	2	0	0	0	0	1	0	1	0	0	0		2
8	day_30_arm_1			2019-05-09 18:34:41	0	1	1	2	0	0	0	0	1	0	1	0	0	0		2
8	day_31_arm_1			2019-05-10 20:43:11	1	1	2	2	0	0	0	0	1	0	0	0	0	0		2
8	day_32_arm_1			2019-05-11 21:09:41	0	0	1	2	0	0	0	0	1	0	1	0	0	0		2
8	day_33_arm_1			2019-05-12 18:56:16	0	1	1	2	0	0	0	0	1	0	1	0	0	0		2
8	day_34_arm_1			2019-05-13 19:10:18	0	1	1	2	0	0	0	0	1	0	1	0	0	0		2
8	day_35_arm_1			2019-05-14 18:03:39	0	1	1	2	0	0	0	0	1	0	1	0	0	0		2
8	day_36_arm_1			2019-05-15 18:15:09	0	1	1	2	0	0	0	0	1	0	1	0	0	0		2
8	day_37_arm_1			2019-05-16 19:50:51	0	1	2	2	0	0	0	0	1	0	1	0	0	0		2
8	day_38_arm_1			2019-05-17 19:48:49	0	1	1	2	0	0	0	0	1	0	1	0	0	0		2
10	day_1_arm_1			2019-04-10 22:58:10	0	1	1	1	1	1	0	0	1	0	0	0	0	0		2
10	day_2_arm_1			2019-04-11 19:22:55	0	0	0	0	2	2	0	0	1	0	1	0	0	0		2
10	day_3_arm_1			2019-04-12 22:06:56	0	0	0	0	1	0	0	0	1	0	0	0	0	0		2
10	day_4_arm_1			2019-04-13 18:42:21	0	0	0	0	1	0	0	0	1	0	0	0	0	0		2
10	day_5_arm_1			2019-04-14 20:49:49	0	0	0	0	0	0	0	0	1	0	0	0	0	0	Varit inomhus hela dagen med cleanair filter	2
10	day_6_arm_1			2019-04-15 19:08:28	0	0	0	0	1	0	0	0	1	0	0	0	0	0		2
10	day_7_arm_1			2019-04-16 20:27:48	1	0	0	0	2	1	0	0	1	0	1	0	0	0		2
10	day_8_arm_1			2019-04-17 20:23:05	0	1	1	0	1	1	0	0	1	0	1	0	0	0		2
10	day_9_arm_1			2019-04-18 22:10:28	0	0	0	0	0	0	0	0	0	0	0	0	0	0		2
10	day_10_arm_1			2019-04-19 18:53:08	0	0	0	0	0	0	0	0	0	0	0	0	0	0		2
10	day_11_arm_1			2019-04-20 22:27:16	0	0	0	0	0	0	0	0	0	0	0	0	0	0		2
10	day_12_arm_1			2019-04-21 18:33:43	0	0	0	0	0	0	0	0	0	0	0	0	0	0		2
10	day_13_arm_1			2019-04-22 18:42:54	0	0	0	0	0	0	0	0	0	0	0	0	0	0		2
10	day_14_arm_1			2019-04-23 20:23:11	1	0	0	0	1	0	0	0	0	0	0	0	0	0		2
10	day_15_arm_1			2019-04-24 18:56:00	1	0	1	0	2	2	1	0	0	0	0	1	0	0		2
10	day_16_arm_1			2019-04-25 19:48:54	1	0	1	0	1	0	1	1	0	0	0	0	0	0		2
10	day_17_arm_1			2019-04-26 18:46:40	0	0	1	0	1	0	0	0	0	0	0	0	0	0		2
10	day_18_arm_1			2019-04-27 20:31:18	0	0	0	0	0	0	0	0	0	0	0	0	0	0		2
10	day_19_arm_1			2019-04-28 20:59:43	0	0	0	0	1	0	0	0	0	0	0	0	0	0		2
10	day_20_arm_1			2019-04-30 08:01:23	1	0	1	0	1	1	0	0	0	0	0	0	0	0		2
10	day_21_arm_1			2019-05-01 00:20:32	0	0	0	0	2	2	0	0	0	0	1	0	0	0	Tog 1 tablett på förmiddagen	2
10	day_22_arm_1			2019-05-01 19:32:51	0	0	0	0	0	0	0	0	0	0	0	0	0	0		2
10	day_23_arm_1			2019-05-03 09:10:32	0	0	0	0	1	1	0	0	0	0	0	0	0	0		2
10	day_24_arm_1			2019-05-04 07:13:32	0	0	0	0	0	0	0	0	0	0	0	0	0	0		2
10	day_25_arm_1			2019-05-04 23:13:30	0	0	0	0	0	0	0	0	0	0	0	0	0	0		2
10	day_26_arm_1			2019-05-06 08:04:11	0	0	0	0	0	0	0	0	0	0	0	0	0	0		2
10	day_27_arm_1			2019-05-06 18:59:07	0	0	0	0	0	0	0	0	0	0	0	0	0	0		2
10	day_28_arm_1			2019-05-07 18:38:28	0	0	0	0	0	0	0	0	0	0	0	0	0	0		2
10	day_29_arm_1			2019-05-08 20:12:02	0	0	0	0	0	0	0	0	0	0	0	0	0	0		2
10	day_30_arm_1			2019-05-09 21:08:22	0	0	0	0	0	0	0	0	0	0	0	0	0	0		2
10	day_31_arm_1			2019-05-10 21:09:38	0	0	0	0	0	0	0	0	0	0	0	0	0	0		2
10	day_32_arm_1			2019-05-12 01:09:15	0	0	0	0	0	0	0	0	0	0	0	0	0	0		2
10	day_33_arm_1			2019-05-12 18:37:09	0	0	0	0	0	0	0	0	0	0	0	0	0	0		2
10	day_34_arm_1			2019-05-13 18:13:01	0	0	0	0	0	0	0	0	0	0	0	0	0	0		2
10	day_35_arm_1			2019-05-14 19:54:45	3	0	3	3	0	0	1	1	1	0	1	0	0	0	Trodde det var allergi först och tog en tablett men det visade sig att jag blivit kraftigt förkyld.....riktig man cold..... OMG	2
10	day_36_arm_1			2019-05-15 20:39:54	2	0	2	2	0	0	1	1	1	0	1	0	0	0	Kraftigt förkyld	2
10	day_37_arm_1			2019-05-16 20:40:06	1	0	1	1	0	0	1	2	0	0	0	0	1	1	Fortfarande förkyld men på bättringsvägen	2
10	day_38_arm_1			2019-05-17 19:50:03	0	0	0	1	0	0	2	2	1	0	0	0	1	1	Fortfarande förkyld	2
11	day_2_arm_1			2019-04-11 18:10:27	1	0	1	0	2	1	1	0	1	0	1	1	1	0	Vid dessa lägre halter av pollen som förekommer just nu är symptomen hanterbara. Men väldigt trött.	2
11	day_3_arm_1			2019-04-12 18:09:40	1	0	0	0	1	1	0	0	0	0	1	1	1	0		2
11	day_4_arm_1			2019-04-13 18:33:46	1	0	0	0	1	1	0	0	1	0	1	1	1	0		2
11	day_5_arm_1			2019-04-14 21:59:56	0	1	0	0	2	2	0	0	1	0	1	1	1	0		2
11	day_6_arm_1			2019-04-15 19:29:32	2	1	1	0	2	2	0	0	1	0	0	0	0	0		2
11	day_7_arm_1			2019-04-16 18:38:53	1	0	1	0	1	1	0	0	0	0	0	0	0	0	Har dock varit inomhus mesta delen av dagen	2
11	day_8_arm_1			2019-04-17 18:22:03	1	0	0	0	1	1	0	0	0	0	0	0	0	0		2
11	day_9_arm_1			2019-04-18 19:51:35	1	1	2	1	2	2	1	0	0	0	1	1	1	0		2
11	day_10_arm_1			2019-04-19 19:08:47	2	1	2	1	2	2	1	1	0	0	1	1	1	0	Symptom vid utomhusvistelse, därför mest inomhus	2
11	day_11_arm_1			2019-04-20 22:05:17	2	1	2	1	3	2	1	1	1	0	1	1	1	0	Jag har använt de mediciner som jag fick	2
11	day_12_arm_1			2019-04-21 20:11:44	1	1	1	1	2	1	0	0	0	0	1	1	1	0		2
11	day_13_arm_1			2019-04-22 19:44:09	2	1	2	2	3	2	2	1	0	0	1	1	1	0		2
11	day_14_arm_1			2019-04-23 20:58:11	3	2	2	2	3	3	2	2	1	0	1	1	1	0		2
11	day_15_arm_1			2019-04-24 19:37:02	1	1	2	1	3	2	1	1	0	0	1	1	1	0	Varit i småland över dagen	2
11	day_16_arm_1			2019-04-25 18:23:28	1	1	1	1	2	2	1	1	1	0	1	1	1	0		2
11	day_17_arm_1			2019-04-26 18:12:08	2	1	2	1	2	2	2	2	1	0	1	1	1	0	Håller mig ganska mycket inomhus men med tanke på hur mycket pollen det är nu ör jag ändå ganska förvånad över att jag inte har ännu värre symptom. Det brukar vara riktigt illa när det ör så här mycket.	2
11	day_18_arm_1			2019-04-27 18:11:48	1	1	2	1	2	1	1	1	1	0	1	1	1	0	Mest varit inomhus	2
11	day_19_arm_1			2019-04-28 22:06:36	1	1	2	1	3	2	1	1	0	0	1	1	1	0		2
11	day_20_arm_1			2019-04-29 18:37:35	1	0	2	0	3	2	1	1	1	0	1	1	1	0	Svårt att sova	2
11	day_21_arm_1			2019-04-30 18:40:34	1	1	1	1	2	2	2	1	1	0	1	1	1	0		2
11	day_22_arm_1			2019-05-01 21:18:28	1	1	1	1	2	2	3	2	0	0	1	1	1	0		2
11	day_23_arm_1			2019-05-02 18:32:06	1	1	2	1	2	1	2	2	1	0	1	1	1	0		2
11	day_24_arm_1			2019-05-03 18:15:21	1	1	1	1	1	1	1	2	1	0	1	1	1	0		2
11	day_25_arm_1			2019-05-04 18:59:04	0	0	0	1	1	1	1	1	1	0	1	1	0	0		2
11	day_26_arm_1			2019-05-05 20:42:31	0	0	0	1	1	0	0	0	0	0	1	1	0	0		2
11	day_27_arm_1			2019-05-06 18:16:56	2	1	2	2	1	1	2	2	1	0	1	1	1	0	Testade att minska på medicineringen och det ökade symptomen, sov inte en hel natt pga rinnande näsa	2
11	day_28_arm_1			2019-05-07 19:20:29	1	1	1	1	1	1	1	1	1	0	1	1	1	0		2
11	day_29_arm_1			2019-05-08 18:06:53	2	1	1	1	1	1	1	0	0	0	1	1	1	0		2
11	day_30_arm_1			2019-05-09 19:32:39	1	0	1	0	0	1	1	0	0	0	1	1	1	0		2
11	day_31_arm_1			2019-05-10 22:02:14	1	1	0	0	0	1	0	0	0	0	1	1	1	0		2
11	day_32_arm_1			2019-05-12 00:05:57	2	1	2	1	0	2	0	0	0	0	1	1	1	0		2
11	day_33_arm_1			2019-05-12 18:36:18	2	1	2	1	1	1	1	1	0	0	1	1	1	0		2
11	day_34_arm_1			2019-05-13 18:44:08	1	1	1	1	1	1	2	1	1	0	1	1	1	0		2
11	day_35_arm_1			2019-05-14 18:56:12	1	1	1	0	1	0	1	0	1	0	1	1	1	0		2
11	day_36_arm_1			2019-05-16 06:23:01	1	0	1	1	1	1	1	0	1	0	1	1	1	0		2
11	day_37_arm_1			2019-05-16 19:17:55	1	1	1	1	1	1	1	1	0	0	1	0	0	0		2
11	day_38_arm_1			2019-05-17 18:15:51	2	1	0	1	0	1	1	1	0	0	1	1	1	0		2
12	day_1_arm_1			2019-04-10 18:03:06	0	0	0	0	0	0	0	0	0	0	0	0	0	0		2
12	day_2_arm_1			2019-04-11 18:20:42	0	0	0	0	0	0	0	0	0	0	0	0	0	0		2
12	day_3_arm_1			2019-04-12 18:03:53	0	0	0	0	0	0	0	0	0	0	0	0	0	0		2
12	day_4_arm_1			2019-04-13 18:04:55	0	0	0	0	0	0	0	0	0	0	0	0	0	0		2
12	day_5_arm_1			2019-04-14 19:25:23	0	0	1	0	0	1	0	0	0	0	0	0	0	0		2
12	day_6_arm_1			2019-04-15 18:27:36	1	0	1	0	0	0	0	0	0	0	0	0	0	0		2
12	day_7_arm_1			2019-04-16 18:30:26	0	0	0	0	0	0	0	0	0	0	0	0	0	0		2
12	day_8_arm_1			2019-04-17 18:22:30	0	0	0	0	1	0	0	0	0	0	0	0	0	0		2
12	day_9_arm_1			2019-04-18 18:04:14	0	0	1	0	1	0	0	0	0	0	0	0	0	0		2
12	day_10_arm_1			2019-04-19 20:52:55	0	0	0	0	1	0	0	0	0	0	0	0	0	0		2
12	day_11_arm_1			2019-04-20 18:45:32	0	1	0	0	1	0	0	0	0	0	0	0	0	0		2
12	day_12_arm_1			2019-04-21 18:22:43	2	1	2	2	1	0	0	0	0	0	1	1	1	0		2
12	day_13_arm_1			2019-04-22 20:16:20	0	0	0	0	0	0	0	0	0	0	1	1	1	0		2
12	day_14_arm_1			2019-04-23 19:59:27	0	0	0	0	0	0	0	0	0	0	1	1	1	0		2
12	day_15_arm_1			2019-04-24 21:41:36	0	0	0	0	0	0	0	0	0	0	1	1	1	0		2
12	day_16_arm_1			2019-04-25 21:28:56	0	0	0	0	0	0	0	0	0	0	1	1	1	0		2
12	day_17_arm_1			2019-04-26 18:00:57	0	0	0	0	1	0	0	0	0	0	0	0	0	0		2
12	day_18_arm_1			2019-04-27 19:13:41	0	0	0	0	1	0	0	0	0	0	0	1	0	0	Kliade i ögonen på morgonen så jag tog ögondroppar och efter det slutade det klia	2
12	day_19_arm_1			2019-04-28 18:01:38	0	0	0	0	1	0	0	0	0	0	0	0	0	0		2
12	day_20_arm_1			2019-04-29 22:52:22	0	0	0	0	1	0	0	0	0	0	0	0	0	0		2
12	day_21_arm_1			2019-04-30 18:05:40	0	1	0	0	1	0	0	0	0	0	0	1	0	0	Kände att ögonen kliade när jag vaknade. Tog droppar och det blev bättre	2
12	day_22_arm_1			2019-05-01 18:05:05	0	0	0	0	0	0	0	0	0	0	1	1	1	0		2
12	day_23_arm_1			2019-05-02 18:02:53	0	0	0	0	1	0	0	0	1	0	1	1	0	0		2
12	day_24_arm_1			2019-05-03 18:12:47	0	0	0	0	0	0	0	0	0	0	1	1	0	0		2
12	day_25_arm_1			2019-05-04 18:59:42	0	1	0	0	0	0	0	0	0	0	1	0	1	0		2
12	day_26_arm_1			2019-05-05 19:50:56	0	0	0	0	0	0	0	0	0	0	0	0	0	0		2
12	day_27_arm_1			2019-05-06 18:23:24	0	0	0	0	0	0	0	0	0	0	1	1	1	0		2
12	day_28_arm_1			2019-05-07 18:02:04	0	0	0	0	0	0	0	0	1	0	1	1	1	0		2
12	day_29_arm_1			2019-05-08 22:58:06	0	0	0	0	0	0	0	0	1	0	0	0	0	0		2
12	day_30_arm_1			2019-05-09 22:03:28	0	0	0	0	0	0	0	0	1	0	0	0	0	0		2
12	day_31_arm_1			2019-05-10 18:21:41	0	0	0	0	0	0	0	0	1	0	0	1	1	0		2
12	day_32_arm_1			2019-05-11 19:34:46	0	0	0	0	1	0	0	0	1	0	1	1	1	0		2
12	day_33_arm_1			2019-05-12 18:45:54	0	0	0	0	0	0	0	0	1	0	1	1	1	0		2
12	day_34_arm_1			2019-05-13 18:01:53	0	0	0	0	1	0	0	0	1	0	1	0	1	0		2
12	day_35_arm_1			2019-05-14 18:56:34	0	0	0	0	1	0	0	0	1	0	1	1	1	0		2
12	day_36_arm_1			2019-05-15 18:42:03	0	0	0	0	1	0	0	0	1	0	0	0	0	0		2
12	day_37_arm_1			2019-05-16 18:53:59	0	0	0	0	1	0	0	0	1	0	0	0	0	0		2
12	day_38_arm_1			2019-05-17 20:02:40	0	0	0	0	1	0	0	0	0	0	0	0	0	0		2
13	day_2_arm_1			2019-04-11 19:20:46	0	1	1	0	1	0	0	2	1	0	1	1	0	0	Kände ganska mycket i ögonen idag trots tabletter	2
13	day_3_arm_1			2019-04-12 21:28:21	1	1	1	0	1	0	0	1	1	0	1	1	0	0	Väldigt ljuskänslig i ögonen	2
13	day_4_arm_1			2019-04-13 19:24:53	2	1	1	1	2	2	0	1	1	0	1	1	0	0		2
13	day_5_arm_1			2019-04-14 20:31:43	1	1	0	1	2	1	0	1	1	0	1	1	1	0		2
13	day_6_arm_1			2019-04-15 19:23:52	1	1	1	0	3	1	0	1	1	0	1	1	1	0		2
13	day_7_arm_1			2019-04-16 19:10:42	2	1	1	0	3	1	0	1	1	0	0	0	0	0	Väldigt jobbigt med ögonen idag	2
13	day_8_arm_1			2019-04-17 19:26:22	1	1	1	0	1	0	0	1	0	0	0	0	0	0	Så mycket bättre än igår. Nästan inga symptom alls	2
13	day_9_arm_1			2019-04-18 18:03:16	1	1	1	0	1	0	1	1	0	0	0	0	0	0	Mer symptom idag men har också varit ute mer	2
13	day_10_arm_1			2019-04-19 22:28:16	3	2	2	0	3	1	1	1	0	0	1	1	1	0	Vaknade inatt av att jag nös flera gånger och ögonen kliade fruktansvärt	2
13	day_11_arm_1			2019-04-20 21:12:47	2	1	1	0	2	0	2	2	0	0	1	1	1	0		2
13	day_12_arm_1			2019-04-22 00:21:10	2	2	1	0	2	0	2	3	1	0	1	1	1	1		2
13	day_13_arm_1			2019-04-22 20:08:05	1	2	2	1	3	1	2	3	1	0	1	1	1	1		2
13	day_14_arm_1			2019-04-23 19:34:11	2	2	2	1	2	1	3	3	1	0	1	1	1	1		2
13	day_15_arm_1			2019-04-24 20:40:19	2	2	2	1	3	1	3	3	1	0	1	1	1	1		2
13	day_16_arm_1			2019-04-25 19:08:55	1	2	2	0	2	0	2	2	1	0	1	1	1	1		2
13	day_17_arm_1			2019-04-26 21:20:30	0	2	2	0	2	0	3	3	1	0	1	1	1	1	Fått inhalera 3 gånger under dagen behöver oftast bara 1 max 2	2
13	day_18_arm_1			2019-04-27 20:08:12	1	1	1	0	1	0	2	2	1	0	1	1	1	1		2
13	day_19_arm_1			2019-04-28 22:17:59	0	1	1	0	1	0	1	1	1	0	1	1	0	0		2
13	day_20_arm_1			2019-04-29 22:16:03	1	1	1	0	1	0	2	2	1	0	1	1	0	1		2
13	day_21_arm_1			2019-04-30 21:12:25	1	1	1	0	1	0	2	2	1	0	1	1	1	1		2
13	day_22_arm_1			2019-05-01 23:02:03	1	1	1	0	1	0	2	2	1	0	1	1	1	1		2
13	day_23_arm_1			2019-05-02 20:35:28	1	1	1	0	1	0	2	2	1	0	1	1	0	1		2
13	day_24_arm_1			2019-05-03 23:58:58	1	2	1	0	1	0	2	2	1	0	1	1	0	1		2
13	day_25_arm_1			2019-05-04 22:20:39	1	1	1	0	1	0	2	2	1	0	1	1	1	1		2
13	day_26_arm_1			2019-05-05 18:46:57	1	1	1	0	1	0	2	2	1	0	1	1	1	0		2
13	day_27_arm_1			2019-05-06 20:24:53	0	1	0	0	1	0	1	1	1	0	1	0	0	0		2
13	day_28_arm_1			2019-05-07 19:53:13	1	1	1	0	0	0	1	1	1	0	1	0	0	0		2
13	day_29_arm_1			2019-05-08 22:34:48	0	1	1	0	0	0	1	2	1	0	1	1	1	0		2
13	day_30_arm_1			2019-05-09 18:22:13	0	1	1	0	0	0	1	1	1	0	1	0	0	0		2
13	day_32_arm_1			2019-05-11 22:03:10	1	1	1	0	0	0	1	1	1	0	1	0	0	1		2
13	day_33_arm_1			2019-05-12 22:01:15	0	1	1	0	1	0	1	1	1	0	1	1	1	1		2
13	day_34_arm_1			2019-05-13 19:25:35	1	1	1	0	1	0	2	2	1	0	1	1	1	0		2
13	day_35_arm_1			2019-05-14 23:07:03	0	1	1	0	0	0	1	1	1	0	1	0	0	1		2
13	day_36_arm_1			2019-05-15 20:22:01	1	1	1	0	1	0	1	1	1	0	1	1	1	1		2
13	day_37_arm_1			2019-05-16 22:19:50	1	1	2	1	1	0	1	1	1	0	1	0	1	0	Tror jag blivit förkyld just nu	2
13	day_38_arm_1			2019-05-17 18:04:58	1	0	1	0	0	0	1	1	1	0	1	0	1	0		2
15	day_1_arm_1			2019-04-12 09:30:07	2	2	1	2	0	0	1	1	1	0	1	0	1	0		2
15	day_2_arm_1			2019-04-13 07:15:58	0	1	1	1	1	0	1	1	1	0	1	0	0	0		2
15	day_3_arm_1			2019-04-13 22:13:24	0	1	1	1	0	0	1	1	0	0	0	0	0	0		2
15	day_4_arm_1			2019-04-15 07:18:45	1	1	1	1	1	0	1	1	0	0	0	0	0	0		2
15	day_5_arm_1			2019-04-16 07:29:07	1	1	1	2	1	0	1	1	0	0	0	0	0	0		2
15	day_6_arm_1			2019-04-16 18:49:21	1	2	1	2	2	1	1	1	0	0	0	0	0	0		2
15	day_7_arm_1			2019-04-17 19:30:27	1	2	2	2	2	1	1	1	0	0	0	0	0	0		2
15	day_8_arm_1			2019-04-18 18:02:06	1	2	2	2	2	2	1	1	1	0	0	0	0	0		2
15	day_9_arm_1			2019-04-19 18:57:01	0	2	2	2	1	0	1	2	0	0	0	0	0	0		2
15	day_10_arm_1			2019-04-21 08:43:16	1	2	2	1	2	1	2	3	1	0	1	0	1	0	Igår fick jag väsande andning, med ett bubblande eller ihållande klickande vid utandning, det har hållit i sig över natten. Misstänker att jag fått placebo och börjar ta nödmedecinerna nu.	2
15	day_11_arm_1			2019-04-21 18:25:40	0	2	2	1	2	1	2	3	1	0	1	1	1	0		2
15	day_12_arm_1			2019-04-23 07:08:22	0	2	2	1	1	2	2	2	1	0	1	1	1	0		2
15	day_13_arm_1			2019-04-24 07:19:38	1	2	2	1	2	2	2	2	1	0	1	1	1	0		2
15	day_14_arm_1			2019-04-25 01:03:28	1	2	2	1	1	1	2	2	1	0	1	1	1	0		2
15	day_15_arm_1			2019-04-25 22:13:44	0	2	2	1	1	1	2	2	1	0	1	1	1	0		2
15	day_16_arm_1			2019-04-26 19:16:08	0	1	2	1	1	1	2	2	1	0	1	1	1	0		2
15	day_17_arm_1			2019-04-27 22:19:03	0	1	1	0	1	1	2	2	0	0	1	1	1	0		2
15	day_18_arm_1			2019-04-28 21:19:45	0	2	1	0	1	1	1	1	0	0	1	0	1	0		2
15	day_19_arm_1			2019-04-29 21:24:40	0	1	1	0	1	1	2	1	1	0	1	1	1	0		2
15	day_20_arm_1			2019-05-01 06:46:21	0	1	2	0	1	1	2	2	1	0	1	1	1	0		2
15	day_21_arm_1			2019-05-02 07:13:42	0	1	1	1	1	1	1	1	1	0	1	1	1	0		2
15	day_22_arm_1			2019-05-03 07:46:10	1	1	1	0	1	1	2	2	1	0	1	1	1	0		2
15	day_23_arm_1			2019-05-04 01:03:15	0	1	1	0	1	0	2	2	1	0	1	1	1	0		2
15	day_24_arm_1			2019-05-05 09:05:33	0	1	1	0	1	1	1	1	1	0	1	1	1	0		2
15	day_25_arm_1			2019-05-05 18:18:54	0	1	1	0	1	1	2	1	1	0	1	0	1	0		2
15	day_26_arm_1			2019-05-06 18:28:56	0	1	1	0	0	0	1	0	0	0	1	0	1	0		2
15	day_27_arm_1			2019-05-08 07:55:14	0	1	1	0	1	1	1	0	1	0	1	1	1	0		2
15	day_28_arm_1			2019-05-09 08:18:51	0	1	1	0	1	1	1	0	1	0	1	0	1	0		2
15	day_29_arm_1			2019-05-10 06:09:46	0	1	1	0	1	0	1	0	0	0	1	1	1	0		2
15	day_30_arm_1			2019-05-11 07:18:13	0	1	1	0	1	1	0	0	0	0	1	0	0	0	Rest till Dublin 10/5	2
15	day_31_arm_1			2019-05-12 00:23:12	0	1	1	0	1	0	1	0	0	0	1	0	1	0	På semester i Dublin dag 2.	2
15	day_32_arm_1			2019-05-12 20:43:08	0	0	0	0	1	0	1	0	0	0	1	0	0	0	Dag 3 i Dublin. Inte så många björkar här vad jag har sett. Dock förkyld med bihåleproblem, misstänker låg mängd pollen på den här ön.	2
15	day_33_arm_1			2019-05-14 06:55:35	3	1	0	3	1	1	2	2	0	0	1	0	1	0	Hemresa till Sverige, förkylning förvärrad.	2
15	day_34_arm_1			2019-05-14 19:00:34	1	1	1	2	0	0	2	1	0	0	1	0	0	0	Fortsatt förkyld.	2
15	day_35_arm_1			2019-05-15 22:42:15	1	1	0	2	0	0	3	2	0	0	0	0	0	0	Förkylning kvarstår.	2
15	day_36_arm_1			2019-05-17 07:16:47	2	0	0	2	0	0	3	1	0	0	0	0	0	0	Ihållande förkylning.	2
15	day_37_arm_1			2019-05-18 08:32:08	1	1	1	2	1	1	3	1	1	0	0	0	0	0	Fortsatt jobbig förkylning.	2
16	day_1_arm_1			2019-04-10 21:21:56	1	0	1	0	1	0	0	0	1	0	1	1	1	0		2
16	day_2_arm_1			2019-04-11 21:08:18	0	0	0	0	1	1	0	0	0	0	1	1	1	0		2
16	day_3_arm_1			2019-04-12 19:22:51	1	1	0	0	2	1	1	2	0	0	1	1	1	1		2
16	day_4_arm_1			2019-04-13 19:57:27	1	1	0	0	2	0	0	0	0	0	1	1	1	1		2
16	day_5_arm_1			2019-04-14 18:04:01	2	2	1	0	2	0	1	1	0	0	1	1	1	1		2
16	day_6_arm_1			2019-04-15 18:03:54	1	2	1	0	2	0	2	1	1	0	1	1	1	1		2
16	day_7_arm_1			2019-04-16 18:18:38	1	2	0	0	2	0	1	1	1	0	1	1	1	0		2
16	day_8_arm_1			2019-04-17 22:06:35	0	1	1	0	2	0	1	0	1	0	0	1	1	0	Jag har fram till igår kväll tagit Dymista morgon och kväll. Har inte fått någon information om att jag ej borde ha gjort det. Fick min injektion idag och fick då reda på att jag skulle skriva det här. Så nu vet ni det. Sista dosen ögondroppar (Opatanol) och näsdroppar togs igår vid åttatiden.	2
16	day_9_arm_1			2019-04-18 18:52:22	2	2	2	1	3	2	1	1	1	0	1	1	0	0	Det gick inte att låta bli att ta medicin. Det blev helt ohållbart. Försökte verkligen men vid kvart i fyra kände jag mig tvungen att ta tablett och ögondroppar. Jag tog av den medicin jag fått av er. Vad händer nu? Har jag diskvalificerat mig själv från studien?	2
16	day_10_arm_1			2019-04-19 21:45:29	1	1	1	1	2	1	1	1	0	0	1	1	1	1	Jag har använt nasonex som jag fick av er. Visst innehåller den kortison?	2
16	day_11_arm_1			2019-04-20 19:54:13	1	1	1	1	1	0	1	1	0	0	1	1	1	1	Medicinen jag får av er enligt ordination.	2
16	day_12_arm_1			2019-04-21 18:50:10	2	2	2	1	2	0	2	2	0	0	1	1	1	1		2
16	day_13_arm_1			2019-04-22 18:25:39	1	1	2	1	2	1	2	2	1	0	1	1	1	1		2
16	day_14_arm_1			2019-04-23 18:22:19	3	2	2	2	3	2	2	2	1	0	1	1	1	1		2
16	day_15_arm_1			2019-04-24 18:01:47	2	2	2	2	2	2	2	2	1	0	1	1	1	1		2
16	day_16_arm_1			2019-04-25 18:05:38	2	2	2	1	2	2	2	2	1	0	1	1	1	1	Försökt att vara inomhus mycket för att undvika pollen.	2
16	day_17_arm_1			2019-04-26 18:09:22	1	2	2	0	2	2	2	2	1	0	1	1	1	1		2
16	day_18_arm_1			2019-04-27 19:52:40	2	2	2	1	2	2	2	2	0	0	1	1	1	1		2
16	day_19_arm_1			2019-04-28 20:59:48	1	1	1	0	1	1	1	1	1	0	1	1	1	1		2
16	day_20_arm_1			2019-04-29 21:12:58	0	1	0	0	1	1	1	1	1	0	1	1	1	1		2
16	day_21_arm_1			2019-04-30 22:05:12	0	1	1	1	1	0	0	1	0	0	1	1	1	1		2
16	day_22_arm_1			2019-05-01 22:05:38	1	1	1	0	2	1	0	1	0	0	1	1	1	1		2
16	day_23_arm_1			2019-05-02 22:30:28	0	1	0	0	1	1	0	1	0	0	1	1	1	1		2
16	day_24_arm_1			2019-05-03 21:44:52	0	1	1	0	1	0	1	0	0	0	1	1	1	0		2
16	day_25_arm_1			2019-05-04 19:42:44	0	1	0	0	1	0	0	0	0	0	1	1	1	0	Bara en ögondroppe per öga och dag.	2
16	day_26_arm_1			2019-05-05 20:07:36	0	1	0	0	0	0	0	0	0	0	1	0	0	0		2
16	day_27_arm_1			2019-05-06 22:01:19	0	1	1	0	0	0	0	0	0	0	1	0	0	0		2
16	day_28_arm_1			2019-05-07 23:00:25	0	1	0	0	1	0	0	0	0	0	1	0	0	0		2
16	day_29_arm_1			2019-05-08 19:15:43	0	1	1	0	1	0	0	0	0	0	1	0	0	0		2
16	day_30_arm_1			2019-05-09 19:14:39	0	1	1	0	0	0	0	0	0	0	0	0	0	0		2
16	day_31_arm_1			2019-05-10 23:16:03	0	1	0	0	0	0	0	0	0	0	0	0	0	0		2
16	day_32_arm_1			2019-05-11 20:19:28	0	0	0	0	1	0	0	0	0	0	0	0	0	0		2
16	day_33_arm_1			2019-05-12 20:12:54	1	1	1	0	1	0	0	0	0	0	1	0	0	0		2
16	day_34_arm_1			2019-05-13 22:41:23	1	1	1	1	1	0	0	0	0	0	1	0	0	0		2
16	day_35_arm_1			2019-05-14 18:32:06	0	1	1	0	0	0	0	0	0	0	1	0	0	0		2
16	day_36_arm_1			2019-05-15 21:26:05	0	1	1	0	0	0	0	0	0	0	1	0	0	0		2
16	day_37_arm_1			2019-05-16 23:00:47	0	1	1	0	0	0	0	0	0	0	1	0	0	0		2
16	day_38_arm_1			2019-05-17 22:38:58	0	1	0	0	0	0	0	0	0	0	0	0	0	0		2
17	day_1_arm_1			2019-04-10 22:05:26	1	1	1	0	0	0	0	0	1	0	1	0	0	0		2
17	day_2_arm_1			2019-04-11 18:01:55	1	1	1	0	1	0	0	0	1	0	0	0	0	0		2
17	day_3_arm_1			2019-04-12 20:06:36	0	0	0	0	0	0	0	0	0	0	1	0	0	0		2
17	day_4_arm_1			2019-04-13 22:04:27	1	0	1	0	0	0	0	0	1	0	0	0	0	0		2
17	day_5_arm_1			2019-04-14 18:15:56	1	0	1	0	1	0	0	0	1	0	0	0	0	0		2
17	day_6_arm_1			2019-04-15 22:07:02	0	0	0	0	1	0	0	0	1	0	0	0	0	0		2
17	day_7_arm_1			2019-04-16 22:31:46	0	0	1	0	1	0	0	0	1	0	0	0	0	0		2
17	day_8_arm_1			2019-04-17 18:05:04	0	0	1	0	1	1	0	0	1	0	0	0	0	0		2
17	day_9_arm_1			2019-04-18 18:45:14	1	1	1	0	2	2	0	0	1	0	0	0	0	0		2
17	day_10_arm_1			2019-04-19 18:11:13	2	1	2	0	2	1	1	0	1	0	0	0	0	0		2
17	day_11_arm_1			2019-04-20 18:31:48	2	2	2	0	1	0	0	0	0	0	0	0	0	0	I Köpenhamn.	2
17	day_12_arm_1			2019-04-21 20:29:47	3	2	3	1	2	1	1	0	0	0	0	0	0	0		2
17	day_13_arm_1			2019-04-22 18:04:07	1	1	1	0	1	0	0	0	1	0	1	1	1	0		2
17	day_14_arm_1			2019-04-23 22:01:18	0	1	1	0	1	0	0	0	0	0	1	0	0	0		2
17	day_15_arm_1			2019-04-24 19:30:18	1	0	1	0	1	0	0	0	0	0	1	1	1	0		2
17	day_16_arm_1			2019-04-25 22:02:05	0	0	1	0	1	0	0	0	0	0	1	1	1	0		2
17	day_17_arm_1			2019-04-26 18:50:05	0	0	1	0	0	0	0	0	0	0	0	1	0	0		2
17	day_18_arm_1			2019-04-28 09:00:54	1	1	1	0	1	0	0	0	0	0	0	1	0	1		2
17	day_19_arm_1			2019-04-28 18:38:05	0	0	0	0	1	0	0	0	0	0	0	0	0	0		2
17	day_20_arm_1			2019-04-30 00:56:37	1	1	1	0	1	0	0	0	0	0	0	0	0	0		2
17	day_21_arm_1			2019-04-30 21:59:57	0	0	1	0	0	0	0	0	0	0	1	0	1	0		2
17	day_22_arm_1			2019-05-02 07:55:55	0	0	0	0	0	0	0	0	0	0	1	0	0	0		2
17	day_23_arm_1			2019-05-03 08:16:35	1	0	0	0	1	0	0	0	0	0	1	0	0	0		2
17	day_24_arm_1			2019-05-03 18:08:58	1	0	0	0	1	0	0	0	0	0	0	0	0	0		2
17	day_25_arm_1			2019-05-05 09:51:35	1	0	0	0	1	0	0	0	0	0	1	0	0	0		2
17	day_26_arm_1			2019-05-06 08:32:12	1	0	1	0	0	0	0	0	0	0	0	0	0	0		2
17	day_27_arm_1			2019-05-06 18:47:08	1	0	1	0	0	0	1	0	0	0	0	0	0	0		2
17	day_28_arm_1			2019-05-07 20:34:52	1	0	1	0	1	0	0	0	0	0	0	0	0	0		2
17	day_29_arm_1			2019-05-08 18:03:45	0	0	1	0	0	0	1	0	0	0	0	0	0	0		2
17	day_30_arm_1			2019-05-09 23:04:22	0	0	1	0	0	0	0	0	0	0	1	0	0	0		2
17	day_31_arm_1			2019-05-10 18:26:30	0	0	1	0	0	0	0	0	0	0	0	0	0	0		2
17	day_32_arm_1			2019-05-11 22:01:53	0	0	0	0	1	0	0	0	0	0	0	0	0	0		2
17	day_33_arm_1			2019-05-12 18:10:17	0	0	0	0	0	0	0	0	0	0	1	0	0	0		2
17	day_34_arm_1			2019-05-14 01:00:06	0	0	0	0	0	0	0	0	0	0	0	0	0	0		2
17	day_35_arm_1			2019-05-14 22:11:38	1	0	0	0	0	0	0	0	0	0	0	0	0	0	I Göteborg.	2
17	day_36_arm_1			2019-05-15 19:48:03	1	0	1	0	0	0	0	0	0	0	0	0	0	0		2
17	day_37_arm_1			2019-05-16 18:09:50	1	1	1	0	0	0	0	0	0	0	0	0	0	0		2
17	day_38_arm_1			2019-05-17 18:20:02	0	1	1	0	0	0	0	0	0	0	0	0	0	0		2
18	day_1_arm_1			2019-04-10 22:24:56	1	1	2	1	0	0	0	0	0	0	0	0	0	0		2
18	day_2_arm_1			2019-04-11 20:51:22	1	1	2	1	0	0	0	0	0	0	0	0	0	0		2
18	day_3_arm_1			2019-04-12 18:27:26	1	1	2	1	0	0	0	0	0	0	0	0	0	0		2
18	day_4_arm_1			2019-04-13 20:34:41	1	1	2	1	0	0	0	0	0	0	0	0	0	0		2
18	day_5_arm_1			2019-04-14 18:24:03	1	1	2	2	0	0	0	0	0	0	0	0	0	0		2
18	day_6_arm_1			2019-04-15 18:13:59	1	1	2	2	0	0	0	0	0	0	0	0	0	0		2
18	day_7_arm_1			2019-04-16 21:47:58	2	1	2	2	0	0	0	0	0	0	0	0	0	0		2
18	day_8_arm_1			2019-04-17 19:28:46	1	1	1	1	0	0	0	0	0	0	0	0	0	0		2
18	day_9_arm_1			2019-04-18 18:19:30	1	1	1	1	0	0	0	0	0	0	0	0	0	0		2
18	day_10_arm_1			2019-04-19 19:08:46	2	1	1	1	0	0	0	0	0	0	0	0	0	0		2
18	day_11_arm_1			2019-04-20 18:17:12	1	1	1	1	0	0	0	0	0	0	0	0	0	0		2
18	day_12_arm_1			2019-04-21 22:06:56	1	1	1	1	0	0	0	0	0	0	0	0	0	0		2
18	day_13_arm_1			2019-04-22 18:36:08	1	1	1	1	0	0	0	0	0	0	0	0	0	0		2
18	day_14_arm_1			2019-04-23 19:37:08	1	1	1	1	0	0	0	0	0	0	0	0	0	0		2
18	day_16_arm_1			2019-04-25 20:21:09	1	1	1	1	0	0	0	0	0	0	0	0	0	0		2
18	day_17_arm_1			2019-04-26 22:57:19	0	0	1	1	0	0	0	0	0	0	0	0	0	0		2
18	day_18_arm_1			2019-04-27 18:37:34	0	1	0	1	0	0	0	0	0	0	0	0	0	0		2
18	day_19_arm_1			2019-04-28 21:24:11	0	0	0	1	0	0	0	0	0	0	0	0	0	0		2
18	day_24_arm_1			2019-05-03 18:07:27	0	0	0	1	0	0	0	0	0	0	0	0	0	0		2
18	day_26_arm_1			2019-05-05 18:23:05	0	0	0	1	0	0	0	0	0	0	0	0	1	0		2
18	day_27_arm_1			2019-05-06 22:35:44	0	0	1	1	0	0	0	0	0	0	0	0	1	0		2
18	day_28_arm_1			2019-05-08 09:24:29	0	0	0	1	0	0	0	0	0	0	0	0	0	0		2
18	day_29_arm_1			2019-05-08 19:47:59	1	0	1	1	0	0	0	0	0	0	0	0	1	0		2
18	day_30_arm_1			2019-05-09 18:28:37	1	0	1	2	0	0	0	0	0	0	0	0	1	0		2
18	day_31_arm_1			2019-05-10 19:37:05	1	0	2	2	0	0	0	0	0	0	0	0	1	0		2
18	day_32_arm_1			2019-05-11 18:16:05	2	0	2	2	0	0	0	0	0	0	0	0	1	0		2
18	day_33_arm_1			2019-05-12 19:29:39	1	0	1	2	0	0	0	0	0	0	0	0	0	0		2
18	day_34_arm_1			2019-05-13 20:06:52	0	0	0	2	0	0	0	0	0	0	0	0	0	0		2
18	day_35_arm_1			2019-05-14 20:04:58	0	0	1	2	0	0	0	0	0	0	0	0	0	0		2
18	day_36_arm_1			2019-05-15 20:33:57	0	0	0	1	0	0	0	0	0	0	0	0	0	0		2
18	day_37_arm_1			2019-05-16 20:28:47	0	0	1	1	0	0	0	0	0	0	0	0	0	0		2
18	day_38_arm_1			2019-05-17 21:16:54	0	0	1	2	0	0	0	0	0	0	0	0	0	0		2
20	day_1_arm_1			2019-04-10 19:25:08	1	1	1	3	0	1	0	1	0	0	0	0	0	0		2
20	day_2_arm_1			2019-04-11 18:29:27	1	1	2	3	1	2	0	2	0	0	1	0	0	0		2
20	day_3_arm_1			2019-04-12 18:59:53	1	1	1	3	1	0	1	1	0	0	1	0	0	0		2
20	day_4_arm_1			[not completed]	1	1	1		1	1	2	3	0	0	1	0	0	0		0
20	day_5_arm_1			2019-04-14 19:11:43	1	1	1	3	1	1	1	2	1	0	0	0	0	0		2
20	day_6_arm_1			2019-04-15 21:10:16	1	1	0	3	1	1	1	2	1	0	0	0	0	0		2
20	day_7_arm_1			[not completed]	0	1		3	1	1	0	2	1	0	0	0	0	0		0
20	day_8_arm_1			2019-04-17 18:05:48	1	1	1	2	2	2	0	2	1	0	0	0	0	0		2
20	day_9_arm_1			2019-04-19 01:54:03	1	2	2	3	2	2	1	2	1	0	0	0	0	0		2
20	day_10_arm_1			2019-04-19 19:46:01	2	2	3	3	3	1	0	1	1	0	0	1	1	0		2
20	day_11_arm_1			2019-04-20 23:26:27	1	3	2	3	3	1	0	1	1	0	1	1	1	0		2
20	day_12_arm_1			2019-04-21 20:05:53	1	1	1	3	3	1	0	2	1	0	1	1	1	0		2
20	day_13_arm_1			2019-04-22 20:07:59	1	1	1	2	2	2	0	0	1	0	1	1	1	0		2
20	day_14_arm_1			2019-04-23 18:04:22	1	2	2	2	3	1	1	0	1	0	1	1	0	0		2
20	day_15_arm_1			2019-04-24 18:15:54	0	1	2	3	2	1	1	0	1	0	1	1	0	0		2
20	day_16_arm_1			2019-04-25 18:09:40	1	2	1	2	2	1	1	0	1	0	1	1	0	0		2
20	day_17_arm_1			2019-04-26 23:15:27	2	2	3	3	2	1	0	1	1	0	1	0	1	0		2
20	day_18_arm_1			2019-04-28 00:54:03	1	1	2	2	2	2	1	0	1	0	1	0	1	0		2
20	day_19_arm_1			2019-04-28 21:03:04	0	1	1	2	1	1	0	1	1	0	1	0	1	0		2
20	day_20_arm_1			2019-04-29 21:37:16	3	2	3	3	1	0	1	1	1	0	1	0	1	0		2
20	day_21_arm_1			2019-04-30 23:07:31	3	2	2	3	1	0	1	1	1	0	1	0	1	0		2
20	day_22_arm_1			2019-05-01 18:26:57	1	1	0	2	0	0	1	1	1	0	0	0	0	0		2
20	day_23_arm_1			2019-05-02 18:02:49	2	1	2	2	0	0	2	1	1	0	1	0	0	0		2
20	day_24_arm_1			2019-05-03 18:13:57	1	0	0	2	0	0	1	2	1	0	0	0	0	0		2
20	day_25_arm_1			2019-05-04 18:47:51	1	0	0	2	1	0	2	2	1	0	1	0	0	0		2
20	day_26_arm_1			2019-05-05 20:11:49	1	0	0	1	0	0	1	1	0	0	0	0	0	0		2
20	day_27_arm_1			2019-05-06 19:46:46	0	0	0	1	0	0	1	1	0	0	0	0	0	0		2
20	day_28_arm_1			2019-05-07 19:00:54	0	0	0	1	0	0	1	1	0	0	0	0	0	0		2
20	day_29_arm_1			2019-05-08 20:16:51	1	0	0	1	1	0	0	1	0	0	0	0	0	0		2
20	day_30_arm_1			2019-05-09 20:05:47	0	0	0	1	0	0	0	1	0	0	0	0	0	0		2
20	day_31_arm_1			2019-05-10 20:12:15	0	0	0	1	0	0	2	1	0	0	0	0	0	0		2
20	day_32_arm_1			2019-05-11 19:37:17	0	0	0	1	0	0	1	1	0	0	0	0	0	0		2
20	day_33_arm_1			2019-05-12 19:47:40	0	0	0	1	0	0	1	1	0	0	0	0	0	0		2
20	day_34_arm_1			2019-05-13 20:18:30	1	1	1	1	0	0	1	1	0	0	1	0	0	0		2
20	day_35_arm_1			2019-05-14 20:46:05	1	2	2	2	0	0	1	1	0	0	1	0	0	0		2
20	day_36_arm_1			2019-05-15 20:57:42	1	2	1	1	0	0	0	0	0	0	1	0	0	0		2
20	day_37_arm_1			2019-05-16 21:36:28	1	1	1	2	0	0	0	0	0	0	1	0	0	0		2
20	day_38_arm_1			2019-05-18 08:34:31	1	1	0	1	0	0	1	0	0	0	1	0	0	0		2
21	day_1_arm_1			2019-04-10 18:20:55	1	1	1	2	0	0	0	0	1	0	0	0	0	0		2
21	day_2_arm_1			2019-04-12 06:01:45	0	1	1	1	0	0	1	0	1	0	0	0	0	0		2
21	day_4_arm_1			2019-04-13 21:28:11	1	2	2	2	0	1	1	0	1	0	1	0	0	0		2
21	day_5_arm_1			2019-04-14 21:25:10	1	2	1	1	1	0	0	0	1	0	0	0	0	0		2
21	day_6_arm_1			2019-04-16 08:55:43	0	1	1	0	0	0	0	0	1	0	0	0	0	0		2
21	day_7_arm_1			2019-04-16 18:27:40	1	2	2	1	0	0	0	0	1	0	0	0	0	0		2
21	day_8_arm_1			2019-04-17 23:00:03	0	1	2	1	2	0	0	0	1	0	0	0	0	0		2
21	day_9_arm_1			2019-04-18 18:46:06	1	2	2	1	3	1	0	0	1	0	0	0	0	0		2
21	day_10_arm_1			2019-04-19 23:08:41	1	2	2	1	3	2	0	0	1	0	0	1	0	0		2
21	day_11_arm_1			2019-04-20 18:32:27	1	2	1	1	2	1	0	0	1	0	1	1	0	0		2
21	day_12_arm_1			2019-04-22 07:53:13	1	3	2	1	3	1	0	0	1	0	0	1	1	0		2
21	day_13_arm_1			2019-04-22 21:05:33	2	2	2	1	3	1	0	0	1	0	0	1	0	0		2
21	day_14_arm_1			2019-04-23 18:26:28	1	2	1	1	1	1	0	0	1	0	0	0	0	0		2
21	day_15_arm_1			2019-04-24 18:33:02	1	2	2	1	2	1	0	0	1	0	0	1	0	0		2
21	day_16_arm_1			2019-04-26 07:28:47	0	1	1	1	2	1	0	0	1	0	0	0	0	0		2
21	day_17_arm_1			2019-04-27 08:17:16	1	2	1	1	2	1	0	0	1	0	0	1	0	0		2
21	day_18_arm_1			2019-04-27 20:53:08	2	3	3	2	2	2	0	0	1	0	0	0	0	0		2
21	day_19_arm_1			2019-04-28 21:46:24	1	3	3	2	2	1	0	0	1	0	0	1	0	0		2
21	day_20_arm_1			2019-04-29 19:22:27	2	3	3	2	3	1	0	0	1	0	0	0	0	0		2
21	day_21_arm_1			2019-05-01 00:23:24	1	2	2	1	1	0	0	0	1	0	1	1	0	0		2
21	day_22_arm_1			2019-05-02 07:00:08	1	1	1	1	1	0	0	0	1	0	0	0	0	0		2
21	day_23_arm_1			2019-05-02 22:33:20	1	1	1	0	1	0	0	0	1	0	0	0	0	0		2
21	day_24_arm_1			2019-05-03 23:29:03	1	2	2	0	1	0	0	0	1	0	0	0	0	0		2
21	day_25_arm_1			2019-05-04 23:34:38	1	2	1	1	0	0	0	0	1	0	0	0	0	0		2
21	day_26_arm_1			2019-05-05 21:35:43	1	1	1	1	0	0	0	0	1	0	0	0	0	0		2
21	day_27_arm_1			2019-05-06 22:32:47	0	0	1	1	0	0	0	0	1	0	0	0	0	0		2
21	day_28_arm_1			2019-05-07 22:45:17	1	0	1	1	0	0	0	0	1	0	0	0	0	0		2
21	day_29_arm_1			2019-05-08 22:18:33	1	1	2	1	0	0	0	0	0	0	0	0	0	0		2
21	day_31_arm_1			2019-05-10 22:48:30	1	1	1	1	1	0	0	0	1	0	0	0	0	0		2
21	day_32_arm_1			2019-05-11 22:53:43	0	1	1	1	0	0	0	0	0	0	0	0	0	0		2
21	day_33_arm_1			2019-05-12 22:05:33	1	1	1	0	0	0	0	0	1	0	0	0	0	0		2
21	day_34_arm_1			2019-05-13 19:48:14	0	0	1	0	0	0	0	0	0	0	0	0	0	0		2
21	day_35_arm_1			2019-05-15 08:35:54	1	2	2	1	2	0	0	0	1	0	0	0	0	0		2
21	day_36_arm_1			2019-05-16 06:41:47	1	2	2	1	1	0	0	0	0	0	0	0	0	0		2
21	day_37_arm_1			2019-05-16 21:51:03	1	1	1	1	0	0	0	0	0	0	0	0	0	0		2
21	day_38_arm_1			2019-05-17 22:34:36	1	0	1	1	0	0	0	0	0	0	0	0	0	0		2
22	day_1_arm_1			2019-04-11 00:53:10	1	1	0	1	2	2	1	1	0	0	1	0	0	0		2
22	day_2_arm_1			2019-04-11 23:31:35	0	0	0	0	0	0	0	2	0	0	1	0	0	1		2
22	day_3_arm_1			2019-04-12 22:29:09	1	2	1	1	2	2	2	3	0	0	1	0	0	1		2
22	day_4_arm_1			2019-04-13 22:51:10	1	2	1	1	1	1	1	1	0	0	1	0	0	0		2
22	day_5_arm_1			2019-04-15 08:19:13	1	1	1	1	1	1	1	2	0	0	1	0	0	1		2
22	day_6_arm_1			2019-04-15 19:53:52	0	0	0	0	0	0	0	0	0	0	0	0	0	0	Har varit inomhus i princip hela dygnet så det kan vara anledning till inget besvär	2
22	day_7_arm_1			2019-04-17 00:13:57	2	1	1	1	2	1	2	3	0	1	0	0	0	1		2
22	day_8_arm_1			2019-04-18 01:37:09	3	3	3	3	3	3	3	3	0	1	0	0	0	1	Mina allergiska symptom har blivit betydligt värre efter att jag fick sprutan.	2
22	day_9_arm_1			2019-04-18 21:29:33	3	3	3	3	3	3	3	3	1	1	1	1	1	1	Dagen började extremt jobbigt. Förutom de vanliga allergi symptomen fick jag andra symptom som kliande mun och hals. Ringde men fick att det bara var pollen och att jag skulle starta med medicinering. Har gjort det efter lunch idag.	2
22	day_10_arm_1			2019-04-19 22:19:34	1	1	2	1	0	0	1	1	0	0	1	1	1	1		2
22	day_11_arm_1			2019-04-21 00:05:21	0	0	1	1	0	0	1	1	0	0	1	1	1	1		2
22	day_12_arm_1			2019-04-21 18:03:03	1	1	1	1	0	0	1	1	0	0	1	1	1	1		2
22	day_13_arm_1			2019-04-23 08:37:08	2	3	2	2	2	2	3	3	1	1	1	1	1	1	Hamnade på akuten i lördagskväll med svår andnöd. Jag fick 16 betapred och var kvar på övervakning. Jag fick hem och tar betapred kur 6/dag i 5 dagar och cetirizin kylan 10mg 1tablett 2 ggr/dag Jag blev rekommenderad att sjukskriva mig i veckan eftersom jag jobbar utomhus. Men efter egen bedömning är jag sjukskriven 50% denna vecka. Jag blev också rekommenderad att skicka en egenremiss till aller…	2
22	day_14_arm_1			2019-04-23 22:03:05	0	0	1	0	1	1	1	2	0	1	1	1	1	1		2
22	day_15_arm_1			2019-04-24 22:01:14	1	1	1	1	1	1	1	2	1	1	1	1	1	1		2
22	day_16_arm_1			2019-04-26 07:18:16	0	0	1	0	1	1	1	2	1	1	1	1	1	1		2
22	day_18_arm_1			2019-04-27 18:22:22	1	1	1	1	0	0	3	3	1	1	1	1	1	1	Har slutat med betapred kuren men fortsätter med Cetirizin. Tror jag dessutom har blivit sjuk med förhöjd temp, slemhosta, ont i kropp och leder och orkeslös	2
22	day_19_arm_1			2019-04-28 22:02:03	0	0	0	0	0	0	0	0	1	1	1	1	1	1	Har haft 39-40graders feber hela dagen. Ont i kroppen och hostat mycket.	2
22	day_20_arm_1			2019-04-29 19:12:10	0	0	0	0	0	0	0	0	1	1	1	1	1	1	Fortsätt febrig och ont i kroppen.	2
22	day_21_arm_1			2019-04-30 22:19:01	0	0	0	0	0	0	3	3	1	1	1	1	1	1	Har en infektion i bronkiterna. Har fått kåvepenin. Febern har gått ner. Hostar en del. Ökar pulmycort till 2 puff två gånger om dagen.	2
22	day_22_arm_1			2019-05-01 23:26:42	0	0	0	0	0	0	2	2	0	0	1	1	1	1		2
22	day_23_arm_1			2019-05-03 08:20:24	0	0	0	0	0	0	3	3	1	1	1	1	1	1		2
22	day_24_arm_1			2019-05-03 19:00:25	0	0	0	0	0	0	2	2	0	0	1	1	1	1		2
22	day_25_arm_1			2019-05-05 08:17:56	0	0	0	0	0	0	2	2	0	0	1	1	1	1		2
22	day_26_arm_1			2019-05-06 08:07:16	0	0	0	0	0	0	0	0	0	0	1	0	1	1		2
22	day_27_arm_1			2019-05-07 08:01:51	0	0	0	0	0	0	2	2	0	0	1	0	1	1		2
22	day_28_arm_1			2019-05-07 22:31:50	0	0	0	0	0	0	1	1	0	0	1	0	1	1		2
22	day_29_arm_1			2019-05-09 09:25:28	0	0	0	0	0	0	1	1	0	0	1	0	1	1		2
22	day_30_arm_1			2019-05-09 22:20:16	0	0	0	0	0	0	1	1	0	0	1	0	1	1		2
22	day_31_arm_1			2019-05-10 20:17:00	0	0	0	0	0	0	1	1	0	0	1	0	1	1		2
22	day_32_arm_1			2019-05-11 23:09:37	0	0	0	0	1	0	1	1	0	0	1	0	1	1		2
22	day_33_arm_1			2019-05-13 01:20:07	0	0	0	0	1	1	1	1	0	0	1	1	1	1		2
22	day_34_arm_1			2019-05-13 22:09:17	0	0	0	0	0	0	1	1	0	0	1	0	1	1		2
22	day_35_arm_1			2019-05-15 07:35:29	0	0	0	0	0	0	1	1	0	0	1	0	1	1		2
22	day_36_arm_1			2019-05-15 20:05:25	0	0	0	0	0	0	2	2	0	0	1	0	1	1		2
23	day_1_arm_1			2019-04-10 18:16:10	2	0	1	0	0	0	0	0	0	0	1	0	0	0		2
23	day_2_arm_1			2019-04-11 18:18:57	1	0	0	1	0	0	0	1	1	0	1	0	0	0		2
23	day_4_arm_1			2019-04-13 20:55:49	2	1	1	1	0	0	1	1	1	0	1	0	0	0		2
23	day_5_arm_1			2019-04-14 20:29:59	2	2	1	1	1	0	1	0	1	0	1	0	0	0		2
23	day_6_arm_1			2019-04-15 21:56:02	1	1	1	1	0	1	1	0	0	0	0	0	0	0		2
23	day_7_arm_1			2019-04-16 20:57:12	2	1	1	2	1	1	0	0	0	0	0	0	0	0		2
23	day_8_arm_1			2019-04-17 18:07:28	1	0	0	0	0	0	0	0	0	0	0	0	0	0		2
23	day_9_arm_1			2019-04-18 23:01:58	2	2	2	1	1	1	1	1	1	0	0	0	0	0		2
23	day_10_arm_1			2019-04-19 20:14:34	3	2	2	3	3	1	2	2	1	0	1	1	1	0		2
23	day_11_arm_1			2019-04-20 20:37:44	2	1	2	1	1	0	0	0	1	0	1	1	0	0		2
23	day_12_arm_1			2019-04-22 00:44:22	3	2	2	2	2	2	1	1	1	0	1	1	1	0		2
23	day_13_arm_1			2019-04-23 06:22:07	2	2	2	2	2	1	1	1	1	0	1	1	1	0		2
23	day_14_arm_1			2019-04-23 21:07:10	2	2	2	2	2	2	1	1	1	0	1	1	1	0		2
23	day_15_arm_1			2019-04-24 20:08:20	2	2	1	1	2	2	1	1	1	0	1	1	0	0		2
23	day_16_arm_1			2019-04-25 20:03:52	2	1	2	2	1	1	1	1	1	0	1	1	1	0		2
23	day_17_arm_1			2019-04-26 23:48:05	2	1	2	1	1	1	1	1	1	0	1	1	0	0		2
23	day_18_arm_1			2019-04-28 00:43:08	2	2	2	1	2	1	1	1	1	0	1	1	0	0		2
23	day_19_arm_1			2019-04-28 20:58:59	2	2	2	2	2	2	1	1	1	0	1	1	0	0		2
23	day_20_arm_1			2019-04-30 06:20:28	3	3	3	3	3	2	2	2	1	0	1	1	0	0		2
23	day_21_arm_1			2019-05-01 08:18:55	3	3	3	2	3	2	2	2	1	1	1	1	1	0	Har tagit dubbel dos allergitabletter.	2
23	day_22_arm_1			2019-05-01 19:37:18	3	3	3	3	3	2	1	1	1	0	1	1	1	0		2
23	day_23_arm_1			2019-05-02 18:39:18	2	1	1	1	2	1	1	1	1	0	1	1	1	0		2
23	day_24_arm_1			2019-05-03 21:23:44	2	2	2	2	2	2	2	2	1	0	1	1	1	0		2
23	day_25_arm_1			2019-05-04 23:42:30	2	2	2	2	2	1	2	1	1	0	1	1	1	0		2
23	day_26_arm_1			2019-05-05 18:02:59	3	3	3	2	2	2	2	2	1	0	1	1	1	0		2
23	day_27_arm_1			2019-05-06 19:54:36	3	3	3	2	2	2	2	2	1	0	1	1	1	1		2
23	day_28_arm_1			2019-05-07 21:59:02	3	2	3	3	2	2	2	1	1	0	1	1	1	1		2
23	day_29_arm_1			2019-05-09 06:02:12	2	2	2	2	2	1	1	1	1	0	1	1	1	1		2
23	day_30_arm_1			2019-05-09 20:30:50	2	2	1	2	1	1	1	1	1	0	1	1	1	0		2
23	day_31_arm_1			2019-05-10 19:53:32	1	1	1	1	0	0	0	0	1	0	1	1	1	0		2
23	day_32_arm_1			2019-05-11 18:08:02	2	2	2	1	1	1	1	1	1	0	1	0	1	0		2
23	day_33_arm_1			2019-05-12 19:10:43	2	2	3	2	2	2	2	2	1	0	1	1	1	0		2
23	day_34_arm_1			2019-05-13 18:02:21	1	1	1	1	1	1	0	0	1	0	1	0	0	0		2
23	day_35_arm_1			2019-05-15 07:32:42	2	1	1	1	1	0	1	1	1	0	1	0	0	0		2
23	day_36_arm_1			2019-05-16 06:12:53	2	2	1	1	1	1	1	1	1	0	1	0	0	0		2
23	day_37_arm_1			2019-05-17 06:18:11	1	1	1	1	1	0	0	0	1	0	1	0	0	0		2
23	day_38_arm_1			2019-05-17 21:03:18	1	1	1	1	1	1	1	1	1	0	1	0	0	0		2
24	day_1_arm_1			2019-04-10 18:02:52	0	0	1	0	0	0	0	1	1	0	1	0	1	0		2
24	day_2_arm_1			2019-04-11 18:31:03	0	0	1	0	0	0	1	2	1	0	1	0	1	0		2
24	day_3_arm_1			2019-04-12 18:26:29	0	0	1	1	0	0	0	1	1	0	1	0	1	0		2
24	day_4_arm_1			2019-04-13 18:43:17	0	0	1	1	0	0	0	1	0	0	1	0	1	1		2
24	day_5_arm_1			2019-04-14 20:40:52	0	0	1	1	1	0	0	1	0	0	1	0	1	1		2
24	day_6_arm_1			2019-04-15 18:32:23	0	0	0	0	0	0	0	1	0	0	1	0	1	1		2
24	day_7_arm_1			2019-04-16 18:34:53	0	0	1	0	0	0	0	1	0	0	0	0	0	0	Första dagen med sprutan	2
24	day_8_arm_1			2019-04-17 18:52:27	0	0	2	0	0	0	0	1	1	0	0	0	0	0		2
24	day_9_arm_1			2019-04-18 18:07:39	0	0	1	0	0	0	0	1	0	0	0	0	0	0		2
24	day_10_arm_1			2019-04-20 00:10:59	0	0	0	0	0	0	0	1	0	0	0	0	0	0		2
24	day_11_arm_1			2019-04-21 09:01:21	0	0	0	0	0	0	0	0	0	0	0	0	0	0		2
24	day_12_arm_1			2019-04-21 19:16:32	0	0	1	0	1	1	0	0	0	0	0	0	0	0		2
24	day_13_arm_1			2019-04-22 19:36:24	0	0	1	0	2	0	0	1	0	0	1	0	0	0		2
24	day_14_arm_1			2019-04-23 19:48:06	1	1	1	0	2	1	0	0	1	0	1	1	1	0		2
24	day_15_arm_1			2019-04-24 18:26:15	1	0	1	0	2	0	1	1	1	0	1	1	1	1	Varit uppe i Bromölla.	2
24	day_16_arm_1			2019-04-25 20:02:17	0	0	1	0	1	1	1	1	1	0	1	0	1	1	Varit i Bromölla	2
24	day_17_arm_1			2019-04-26 19:30:49	0	0	1	0	2	1	1	2	0	0	1	1	1	1	Varit i kristianstad	2
24	day_18_arm_1			2019-04-27 20:15:29	0	0	1	0	0	0	0	0	0	0	1	0	0	0		2
24	day_19_arm_1			2019-04-28 20:16:31	1	0	0	0	0	0	0	1	0	0	0	0	0	0		2
24	day_20_arm_1			2019-04-29 18:28:30	1	0	0	0	1	1	2	2	1	0	0	0	1	1		2
24	day_21_arm_1			2019-04-30 18:21:25	1	0	2	1	2	0	1	2	0	0	1	0	1	1		2
24	day_22_arm_1			2019-05-01 20:12:38	1	2	2	1	2	0	2	1	0	0	1	1	1	1		2
24	day_23_arm_1			2019-05-02 18:13:37	1	0	1	1	1	0	1	1	0	0	0	0	1	1		2
24	day_24_arm_1			2019-05-03 19:47:48	1	0	0	0	1	0	1	1	0	0	0	0	1	1		2
24	day_25_arm_1			2019-05-04 18:52:40	0	0	0	0	0	0	1	1	0	0	0	0	0	1		2
24	day_26_arm_1			2019-05-05 19:26:06	0	0	0	0	0	0	0	0	0	0	0	0	0	0		2
24	day_27_arm_1			2019-05-06 20:26:28	0	0	1	0	0	0	0	1	0	0	0	0	0	0		2
24	day_28_arm_1			2019-05-07 18:01:53	0	0	2	0	0	0	1	2	0	0	0	0	0	0		2
24	day_29_arm_1			2019-05-08 18:12:31	1	0	2	0	0	0	2	2	0	0	0	0	0	0		2
24	day_30_arm_1			2019-05-09 20:43:24	0	0	0	0	0	0	0	0	0	0	0	0	0	0		2
24	day_31_arm_1			2019-05-10 18:48:59	0	0	0	0	0	0	0	0	0	0	0	0	0	0		2
24	day_32_arm_1			2019-05-11 18:24:58	0	0	0	0	0	0	0	0	0	0	0	0	0	0	Varit i Göteborg	2
24	day_33_arm_1			2019-05-12 20:33:19	0	0	0	0	0	0	0	0	0	0	0	0	0	0		2
24	day_34_arm_1			2019-05-14 08:07:58	0	0	0	0	0	0	0	0	0	0	0	0	0	0		2
24	day_35_arm_1			2019-05-14 21:09:42	0	0	0	0	0	0	0	0	0	0	0	0	0	0		2
24	day_36_arm_1			2019-05-15 20:36:17	0	0	1	1	0	0	0	1	0	0	0	0	0	0		2
24	day_37_arm_1			2019-05-16 19:25:21	0	0	0	1	0	0	0	0	0	0	0	0	0	0		2
24	day_38_arm_1			2019-05-17 21:07:38	0	0	0	0	0	0	0	0	0	0	0	0	0	0		2
25	day_1_arm_1			2019-04-12 08:16:20	0	0	1	0	0	0	0	0	1	0	1	0	0	0		2
25	day_2_arm_1			2019-04-13 08:42:30	0	0	0	0	0	0	0	0	0	0	0	0	0	0		2
25	day_3_arm_1			2019-04-14 09:40:35	0	0	0	0	0	0	0	0	0	0	0	0	0	0		2
25	day_4_arm_1			2019-04-14 22:15:06	0	0	1	0	0	0	0	0	0	0	0	0	0	0		2
25	day_5_arm_1			2019-04-15 20:34:28	0	0	1	0	0	0	0	0	0	0	0	0	0	0		2
25	day_6_arm_1			2019-04-17 09:06:01	0	0	1	0	0	0	0	0	0	0	0	0	0	0		2
25	day_7_arm_1			2019-04-17 23:13:25	1	0	1	0	0	0	0	0	0	0	0	0	0	0		2
25	day_8_arm_1			2019-04-19 04:14:13	1	0	1	0	0	0	0	0	0	0	0	0	0	0		2
25	day_9_arm_1			2019-04-20 05:27:20	1	0	1	1	0	0	0	0	0	0	0	0	0	0	Är i New York nu	2
25	day_13_arm_1			2019-04-24 08:41:36	1	0	1	0	1	0	0	0	0	0	1	0	0	0		2
25	day_14_arm_1			2019-04-25 08:51:37	1	0	1	1	1	0	1	0	1	0	0	0	0	0		2
25	day_15_arm_1			2019-04-26 09:18:58	1	0	1	0	1	0	0	0	1	0	0	0	0	0	Fick näsblod på morgonen, vilket jag aldrig brukar ha.	2
25	day_16_arm_1			2019-04-27 08:57:06	1	0	1	0	2	0	1	0	1	0	1	0	0	0		2
25	day_17_arm_1			2019-04-27 22:37:57	0	0	1	1	1	0	1	0	1	0	1	0	0	0		2
25	day_18_arm_1			2019-04-28 21:16:10	1	0	2	1	1	0	1	0	1	0	1	0	0	0		2
25	day_19_arm_1			2019-04-29 22:50:35	2	1	2	1	2	1	1	0	1	0	1	1	0	0	Det kliar på rygg, haka, hals och får slemmig hosta i samband med hosta	2
25	day_20_arm_1			2019-05-01 00:03:55	1	1	2	1	2	1	1	1	1	0	1	1	0	0		2
25	day_21_arm_1			2019-05-01 20:35:22	2	0	2	1	2	1	1	1	1	0	1	1	0	0		2
25	day_22_arm_1			2019-05-02 22:24:02	1	0	1	1	2	1	1	0	1	0	1	1	0	0		2
25	day_23_arm_1			2019-05-03 22:49:00	2	0	1	2	2	0	0	0	1	0	1	1	0	0		2
25	day_24_arm_1			2019-05-04 22:12:48	1	0	1	3	1	0	0	0	1	0	1	1	0	0		2
25	day_25_arm_1			2019-05-05 22:27:12	2	2	1	3	1	0	0	0	1	0	1	0	0	0	Använt vanligt nässpray	2
25	day_26_arm_1			2019-05-07 00:06:15	2	0	2	3	0	0	0	0	1	0	1	0	0	0	Vanligt nässpray	2
25	day_27_arm_1			2019-05-07 20:15:48	2	0	2	3	0	0	1	0	1	0	1	0	0	0	Använt vanligt nässpray	2
25	day_28_arm_1			2019-05-08 23:06:47	1	0	2	2	0	0	0	0	1	0	1	0	0	0	Vanligt nässpray	2
25	day_29_arm_1			2019-05-09 22:29:22	2	0	2	2	1	0	0	0	1	0	1	0	0	0	Vanligt nässpray	2
25	day_30_arm_1			2019-05-10 20:24:05	2	0	2	3	0	0	0	0	1	0	1	0	0	0	Vanligt nässpray	2
25	day_31_arm_1			2019-05-11 23:23:50	2	0	2	3	0	0	1	0	1	0	1	0	0	0		2
25	day_32_arm_1			2019-05-12 21:24:24	2	0	2	3	0	0	0	0	1	0	1	0	0	0	Vanligt nässpray	2
25	day_34_arm_1			2019-05-14 22:20:37	1	0	1	3	0	0	0	0	1	0	0	0	0	0		2
25	day_35_arm_1			2019-05-15 21:21:14	1	0	1	3	0	0	0	0	1	0	1	0	0	0		2
25	day_36_arm_1			2019-05-16 19:36:15	1	0	1	3	0	0	0	0	1	0	0	0	0	0		2
25	day_37_arm_1			2019-05-18 09:51:01	1	0	1	3	0	0	0	0	1	0	1	0	0	0		2
28	day_1_arm_1			2019-04-10 20:01:21	2	1	1	2	2	2	0	0	1	0	1	0	1	0		2
28	day_2_arm_1			2019-04-11 18:13:44	1	0	0	1	0	1	0	0	0	0	1	0	1	0		2
28	day_3_arm_1			2019-04-12 21:31:02	1	0	0	1	1	0	0	0	1	0	1	0	1	0		2
28	day_4_arm_1			2019-04-13 22:10:51	0	0	0	1	0	1	0	0	0	0	0	0	0	0		2
28	day_5_arm_1			2019-04-14 18:21:59	0	0	0	1	1	0	0	0	0	0	0	0	0	0	Harr inte varit utomhus i någon större grad varken igår eller idag	2
28	day_6_arm_1			2019-04-15 19:05:31	0	1	0	1	1	1	0	0	0	0	0	0	0	0		2
28	day_7_arm_1			2019-04-16 18:14:15	1	1	0	1	2	1	0	0	0	0	0	0	0	0		2
28	day_8_arm_1			2019-04-17 18:15:53	3	2	1	1	3	2	0	0	1	0	0	0	0	0	Fick sprutan idag	2
28	day_9_arm_1			2019-04-18 18:14:34	2	1	1	1	3	3	0	0	1	0	0	0	0	0		2
28	day_10_arm_1			2019-04-19 20:47:06	2	1	1	1	2	1	0	0	0	0	0	0	0	0		2
28	day_11_arm_1			2019-04-20 20:30:29	2	1	1	0	1	0	0	0	0	0	0	0	0	0		2
28	day_12_arm_1			2019-04-21 21:16:10	1	1	1	1	2	2	0	0	1	0	1	0	1	0		2
28	day_13_arm_1			2019-04-22 18:08:34	1	1	0	0	1	1	0	0	0	0	1	0	1	0		2
28	day_14_arm_1			2019-04-23 19:45:34	2	1	0	0	2	2	0	0	0	0	1	1	1	0		2
28	day_15_arm_1			2019-04-24 19:55:28	1	1	0	0	1	2	0	0	0	0	0	1	0	0		2
28	day_16_arm_1			2019-04-25 21:43:13	1	0	0	1	1	1	0	0	0	0	0	0	0	0		2
28	day_17_arm_1			2019-04-26 21:30:57	1	0	0	1	2	1	0	0	0	0	1	0	0	0		2
28	day_18_arm_1			2019-04-27 18:01:39	0	1	0	1	0	1	0	0	0	0	0	0	0	0		2
28	day_19_arm_1			2019-04-28 21:52:43	0	0	0	1	0	1	0	0	0	0	0	0	0	0		2
28	day_20_arm_1			2019-04-29 19:39:40	0	0	0	1	1	0	0	0	0	0	0	0	0	0		2
28	day_21_arm_1			2019-04-30 20:07:40	0	1	0	0	2	1	0	0	0	0	1	0	0	0		2
28	day_22_arm_1			2019-05-01 21:37:13	1	1	0	0	1	1	0	0	0	0	0	0	0	0		2
28	day_23_arm_1			2019-05-02 20:49:53	0	1	0	0	1	1	0	0	0	0	0	0	0	0		2
28	day_24_arm_1			2019-05-03 21:37:33	1	1	1	1	1	1	0	0	0	0	0	0	0	0		2
28	day_25_arm_1			2019-05-04 23:06:47	0	0	0	0	0	0	0	0	0	0	0	0	0	0		2
28	day_26_arm_1			2019-05-05 19:25:47	1	0	1	0	0	1	0	0	0	0	0	0	0	0		2
28	day_27_arm_1			2019-05-06 21:48:16	1	0	0	1	1	1	0	0	0	0	0	0	0	0		2
28	day_28_arm_1			2019-05-07 20:52:32	1	1	0	1	0	1	0	0	0	0	0	0	0	0		2
28	day_29_arm_1			2019-05-08 22:41:26	1	0	0	0	1	0	0	0	0	0	0	0	0	0	Förkyld. Försöker komma på vad som är vad	2
28	day_30_arm_1			2019-05-10 07:25:09	0	0	0	0	0	0	0	0	0	0	0	0	0	0	Är jätteförkyld så uppfyller flera av kriterierna men tror allt är förkylningen.	2
28	day_31_arm_1			2019-05-10 21:57:37	0	0	0	0	0	0	0	0	0	0	0	0	0	0		2
28	day_32_arm_1			2019-05-11 22:48:30	0	0	0	0	0	0	0	0	0	0	0	0	0	0		2
28	day_33_arm_1			2019-05-12 20:14:48	0	0	0	0	0	0	0	0	0	0	0	0	0	0		2
28	day_34_arm_1			2019-05-13 22:01:15	0	0	0	0	0	0	0	0	0	0	0	0	0	0		2
28	day_35_arm_1			2019-05-14 19:25:54	1	0	0	0	1	0	0	0	0	0	0	0	0	0		2
28	day_36_arm_1			2019-05-15 20:19:31	1	0	0	0	0	0	0	0	0	0	0	0	0	0		2
28	day_37_arm_1			2019-05-16 18:59:54	1	0	0	0	0	0	0	0	0	0	0	0	0	0		2
28	day_38_arm_1			2019-05-17 20:16:34	0	0	0	0	0	0	0	0	0	0	0	0	0	0		2
29	day_1_arm_1			2019-04-12 05:38:22	0	1	0	1	0	1	0	1	0	0	1	0	0	1		2
29	day_3_arm_1			2019-04-14 06:15:33	1	0	1	1	0	1	0	1	0	0	1	0	0	1		2
29	day_4_arm_1			2019-04-15 02:41:15	1	0	0	1	0	1	0	1	0	0	1	0	0	1		2
29	day_5_arm_1			2019-04-16 03:48:28	1	0	0	1	0	1	0	1	0	0	1	0	0	1		2
29	day_6_arm_1			2019-04-17 04:04:48	0	0	0	1	0	1	0	1	0	0	0	0	0	0		2
29	day_7_arm_1			2019-04-18 05:54:01	0	0	1	1	1	1	0	1	0	0	0	0	0	0		2
29	day_8_arm_1			2019-04-19 06:13:36	0	0	0	1	0	1	0	1	0	0	0	0	0	0		2
29	day_10_arm_1			2019-04-21 06:05:23	1	1	1	1	1	1	0	1	1	0	1	1	1	1		2
29	day_11_arm_1			2019-04-22 06:03:26	1	0	1	1	1	1	0	1	1	0	1	1	1	1		2
29	day_12_arm_1			[not completed]	1	0	1	2	1		0	1	1	0	1	1	1	1		0
29	day_13_arm_1			2019-04-24 02:16:10	1	0	1	2	1	1	0	1	1	0	1	1	1	1		2
29	day_14_arm_1			2019-04-25 02:25:18	0	0	0	1	1	1	0	2	1	0	1	1	1	1		2
29	day_15_arm_1			2019-04-26 07:12:10	0	0	0	1	1	1	0	0	1	0	1	1	1	1		2
29	day_16_arm_1			2019-04-27 06:47:39	0	0	0	1	1	1	0	1	1	0	1	1	1	1		2
29	day_17_arm_1			2019-04-28 05:13:52	0	0	0	1	1	1	0	0	1	0	1	1	1	1		2
29	day_18_arm_1			2019-04-29 02:09:36	0	0	0	1	1	1	0	2	1	0	1	1	1	1		2
29	day_19_arm_1			2019-04-29 19:18:06	0	0	0	1	1	1	0	2	1	0	0	0	0	1		2
29	day_20_arm_1			2019-05-01 04:42:53	0	0	0	2	2	1	0	2	1	0	1	1	1	1		2
29	day_21_arm_1			2019-05-02 02:43:41	0	0	0	2	1	1	0	2	1	0	0	1	1	1		2
29	day_22_arm_1			2019-05-03 07:04:47	0	0	0	2	1	1	0	2	1	0	0	0	1	1		2
29	day_23_arm_1			2019-05-04 06:07:45	0	0	0	1	1	1	0	2	1	0	0	0	0	1		2
29	day_24_arm_1			2019-05-05 06:18:44	0	1	0	1	1	1	0	2	1	0	0	0	0	1		2
29	day_25_arm_1			2019-05-06 05:23:18	0	0	0	1	2	1	0	2	1	0	0	1	0	1		2
29	day_26_arm_1			2019-05-07 02:14:06	0	0	0	1	2	1	0	2	1	0	0	1	0	1		2
29	day_27_arm_1			2019-05-08 04:32:03	0	0	0	2	1	1	0	2	1	0	0	0	0	0		2
29	day_28_arm_1			2019-05-09 02:35:24	0	0	0	1	1	1	0	2	1	0	0	0	0	0		2
29	day_29_arm_1			2019-05-10 05:05:28	0	0	0	2	1	1	0	2	1	0	0	0	0	0		2
29	day_30_arm_1			2019-05-11 06:57:30	0	0	0	2	1	1	0	2	1	0	0	0	0	0		2
29	day_31_arm_1			2019-05-12 06:13:12	0	0	0	2	1	1	0	2	1	0	0	0	0	0		2
29	day_32_arm_1			2019-05-13 02:13:32	0	0	0	2	1	1	0	2	1	0	0	0	0	0		2
29	day_33_arm_1			2019-05-14 03:23:39	0	0	0	2	0	0	0	2	1	0	0	0	0	0		2
29	day_34_arm_1			2019-05-15 06:11:57	0	0	0	2	1	0	0	2	1	0	0	0	0	0		2
29	day_35_arm_1			2019-05-16 05:22:46	0	0	0	2	1	0	0	2	1	0	0	0	0	0		2
29	day_36_arm_1			2019-05-17 04:15:54	0	0	0	2	0	1	0	2	1	0	0	0	0	0		2
29	day_37_arm_1			2019-05-18 05:40:26	0	0	0	2	1	1	0	2	1	0	0	0	0	0		2
30	day_1_arm_1			2019-04-11 20:54:51	1	1	1	1	2	1	0	0	1	0	1	0	0	0	Svår trötthet men det är mkt på jobbet just nu. Svårt att avgöra. Men jag känner mig 'lätt förkyld'.	2
30	day_2_arm_1			2019-04-12 19:59:29	0	0	0	1	1	0	0	0	1	0	1	0	0	0	kli i ögonen och mkt trött. Svårt att avgöra vad som är vad här i livet. Mkt intensiv period på jobbet!	2
30	day_3_arm_1			2019-04-13 18:51:00	0	1	1	1	1	0	0	0	1	0	1	0	0	0	idag var jag otroligt trött. Verkligen! sällan jag är så trött. sovit mkt även på förmiddagen. Typ gick up 9:30 och efter frukost varit mest i soffan.	2
30	day_4_arm_1			2019-04-14 20:48:59	0	1	0	1	1	0	0	0	1	0	1	0	0	0		2
30	day_5_arm_1			2019-04-15 19:05:14	0	1	1	1	1	0	0	0	1	0	1	0	0	0	lättare m tröttheten. Idag blev jag 'vaccinerad'....	2
30	day_6_arm_1			2019-04-16 19:51:58	0	1	1	1	1	0	0	0	1	0	0	0	0	0	Idag har jag känt av allergin men jag har inte tagit antihistamin som avtalat!	2
30	day_7_arm_1			2019-04-18 09:03:44	0	2	2	1	1	1	0	0	1	0	1	1	1	0	Jag har kännt mer besvär redan innan jag åkte. Jag ska snart ta medicin jag fick av er.	2
30	day_8_arm_1			2019-04-19 09:39:30	0	1	1	1	1	0	0	0	1	0	1	1	1	0	Jag är i Västerås. Åker hem imorgon!	2
30	day_9_arm_1			2019-04-20 08:11:25	0	2	2	2	1	0	0	0	1	0	1	1	0	0		2
30	day_10_arm_1			2019-04-20 19:29:00	0	1	2	1	1	0	0	0	1	0	1	1	0	0	kom precis tillbaka (sen eftermiddag tillbaka till Kävlinge).	2
30	day_11_arm_1			2019-04-21 22:53:09	0	2	2	1	2	0	0	1	1	0	1	1	1	0		2
30	day_12_arm_1			2019-04-22 18:17:46	0	2	2	1	2	0	0	1	1	0	1	1	1	0		2
30	day_13_arm_1			2019-04-24 06:31:37	0	2	2	2	3	0	0	2	1	0	1	1	1	0	det är jobbigt men jag lunkar på....det är tungt!	2
30	day_14_arm_1			2019-04-24 21:37:34	1	2	2	1	2	0	0	1	1	0	1	1	1	0	Det är jobbigt. Nyser mkt och det kliar mkt. jag tar det jag har fått men det lindrar bara. Kan är vara ute fast det är fint väder. Cyklar till jobbet då är det inte kul när jag kommer fram (15min cykling).	2
30	day_16_arm_1			2019-04-26 19:08:37	0	2	2	2	3	0	0	2	1	0	1	1	1	0	Det är jobbigt. Jag tränar som vanligt (spinning och danspass) men det är superjobbigt!	2
30	day_17_arm_1			2019-04-27 20:53:46	0	1	1	1	2	0	0	0	1	0	1	1	1	0	det har regnat...lindrigare. Jag har varit hemma hela dagen ...bara gått till tvättstugan och tillbaka.	2
30	day_18_arm_1			2019-04-28 22:59:26	1	1	1	1	2	0	0	0	1	0	1	1	0	0		2
30	day_19_arm_1			2019-04-29 20:38:21	0	2	2	2	3	0	1	3	1	0	1	1	1	1	idag är det jobbigt!	2
30	day_20_arm_1			2019-05-01 08:09:10	0	1	2	2	3	0	0	1	1	0	1	1	1	0		2
30	day_21_arm_1			2019-05-01 19:33:44	0	1	2	1	1	0	0	1	1	0	1	1	1	0	Det har regnat och det är inte lika varmt ute.	2
30	day_22_arm_1			2019-05-02 23:36:13	0	2	1	2	2	0	0	2	1	0	1	1	1	1	Jag är i Stocholm. Jobbigt m andningen även här.	2
30	day_24_arm_1			2019-05-05 00:35:25	0	2	1	1	2	0	1	2	1	0	1	1	1	1	har varit i STH. Det har varit kallt och känt av astman. Tagit med. Jag vet ej varför jag känt av så mkt. Många som röker och jag har ute på gatorna och jag har känt av det försvårar andningen.	2
30	day_25_arm_1			2019-05-05 22:58:29	0	1	1	1	1	0	0	1	1	0	1	1	0	0	jag har varit mest inne. kallt ute och åkt bil dit jag skulle.	2
30	day_26_arm_1			2019-05-06 18:17:37	1	2	2	2	2	1	1	2	1	0	1	1	1	1	det är jobbigt emellanåt. mkt inne!	2
30	day_27_arm_1			2019-05-07 18:06:55	0	1	1	1	1	0	1	1	1	0	1	0	1	0	jag glömde dropparna. Jag tror det är lindrigare idag!	2
30	day_28_arm_1			2019-05-08 21:48:59	0	1	0	1	0	0	1	0	1	0	1	0	1	0	idag har jag ej tränat. Det är inte varmt ute och svalare. Slem i halsen det har jag känt.	2
30	day_29_arm_1			2019-05-09 20:08:13	0	0	1	1	1	0	1	0	1	0	1	0	0	0	det är lugnt just nu. Svalare väder och mkt inne.	2
30	day_30_arm_1			2019-05-10 22:53:13	0	1	0	2	1	0	0	1	1	0	1	0	0	0	skulla ha tagit spray...men nu ska jag gå och lägga mig!	2
30	day_31_arm_1			2019-05-12 09:55:28	0	0	0	1	1	0	0	1	1	0	1	0	0	0	lindrigare helt enkelt.	2
30	day_32_arm_1			2019-05-12 20:16:07	0	1	0	1	0	0	0	1	1	0	1	0	0	0	superdupertrött men lindrigare besvär rent generellt.	2
30	day_33_arm_1			2019-05-13 20:21:27	0	0	0	0	0	0	0	0	1	0	1	0	1	0	jag känner mig förkyld konstant och trött men besvären i ögonen och andningen har stannat av.	2
30	day_34_arm_1			2019-05-14 22:09:03	0	0	0	1	0	0	0	1	1	0	1	0	0	0		2
30	day_35_arm_1			2019-05-15 22:11:36	0	0	0	1	0	0	0	0	1	0	1	0	0	0	lindriga symptom.	2
30	day_36_arm_1			2019-05-16 20:03:29	0	0	0	1	0	0	0	1	1	0	1	0	0	0	Lite jobbigt att cykla då får jag lite svårt att andas.	2
30	day_37_arm_1			2019-05-17 22:52:19	0	0	0	1	0	0	0	0	1	0	1	0	1	0		2
31	day_1_arm_1			2019-04-10 21:53:42	1	1	0	2	1	0	1	1	1	0	1	0	1	0		2
31	day_2_arm_1			2019-04-12 06:02:07	1	2	1	2	1	0	2	2	1	0	1	0	1	0		2
31	day_3_arm_1			2019-04-12 23:18:43	1	2	1	3	1	1	2	3	1	0	1	0	1	0		2
31	day_4_arm_1			2019-04-13 20:08:02	1	1	0	2	0	0	2	2	1	0	1	0	1	0		2
31	day_5_arm_1			2019-04-14 18:28:59	1	1	0	2	1	0	2	2	1	0	0	0	0	0		2
31	day_6_arm_1			2019-04-16 08:15:09	1	1	1	2	1	1	2	2	1	0	0	0	0	0		2
31	day_7_arm_1			2019-04-16 21:06:10	2	2	2	3	2	1	2	2	1	0	0	0	0	0		2
31	day_8_arm_1			2019-04-17 22:53:15	2	2	2	3	2	1	3	3	1	0	0	0	0	0		2
31	day_10_arm_1			2019-04-19 18:13:05	2	2	2	2	1	0	2	2	1	0	0	0	0	0	Blekinge	2
31	day_11_arm_1			2019-04-20 18:27:59	2	2	2	3	1	0	2	2	1	0	1	0	1	0	Blekinge	2
31	day_12_arm_1			2019-04-21 18:43:23	3	2	2	2	2	1	2	2	1	0	1	0	1	0	Blekinge	2
31	day_13_arm_1			2019-04-22 20:32:09	1	1	1	1	0	0	2	1	0	0	0	0	0	0		2
31	day_14_arm_1			2019-04-23 21:15:55	1	2	1	2	0	0	2	2	0	0	0	0	0	0		2
31	day_15_arm_1			2019-04-24 21:15:01	2	2	1	2	0	0	2	2	1	0	0	0	0	0		2
31	day_16_arm_1			2019-04-25 21:56:42	2	2	2	2	0	0	2	1	1	0	1	0	1	0		2
31	day_17_arm_1			2019-04-26 18:21:33	2	2	1	2	0	0	2	1	1	0	0	0	1	0		2
31	day_18_arm_1			2019-04-27 19:10:43	1	1	0	1	0	0	1	1	0	0	1	1	1	0	Köpenhamn	2
31	day_19_arm_1			2019-04-28 19:24:55	1	1	2	1	1	0	1	1	1	0	0	0	0	0		2
31	day_20_arm_1			2019-04-29 19:44:19	0	1	0	1	0	0	1	1	0	0	0	0	0	0		2
31	day_21_arm_1			2019-05-01 09:19:01	1	1	1	1	1	0	1	1	0	0	0	0	0	0		2
31	day_23_arm_1			2019-05-02 21:52:24	3	2	2	2	2	2	2	2	1	0	0	0	0	0		2
31	day_24_arm_1			2019-05-03 18:14:39	2	2	2	2	2	2	1	1	0	0	1	0	1	0		2
31	day_25_arm_1			2019-05-05 08:33:11	0	1	1	1	0	0	1	1	0	0	1	0	1	0	Stockholm	2
31	day_26_arm_1			2019-05-05 18:57:38	0	1	1	1	0	0	1	1	1	0	0	0	0	0	Stockholm	2
31	day_27_arm_1			2019-05-06 20:05:41	0	1	1	0	0	0	1	0	1	0	0	0	0	0		2
31	day_28_arm_1			2019-05-08 06:50:09	0	1	1	0	0	0	1	1	1	0	0	0	0	0		2
31	day_29_arm_1			2019-05-08 20:28:00	0	1	1	0	0	0	1	1	1	0	0	0	0	0		2
31	day_30_arm_1			2019-05-09 18:20:00	0	1	0	0	0	0	1	0	1	0	0	0	0	0		2
31	day_31_arm_1			2019-05-10 19:30:40	0	1	0	0	0	0	0	0	1	0	0	0	0	0		2
31	day_32_arm_1			2019-05-11 19:25:41	0	1	1	0	0	0	1	1	0	0	0	0	0	0		2
31	day_33_arm_1			2019-05-12 22:01:24	0	1	1	0	0	0	1	1	1	0	0	0	0	0		2
31	day_34_arm_1			2019-05-13 22:31:30	0	1	1	0	0	0	1	0	0	0	0	0	0	0		2
31	day_35_arm_1			2019-05-14 19:46:51	0	2	1	1	2	1	0	1	0	0	0	0	0	0		2
31	day_36_arm_1			2019-05-15 20:23:12	0	1	0	0	0	0	1	0	0	0	0	0	0	0		2
31	day_37_arm_1			2019-05-16 21:24:51	0	1	0	0	1	1	1	0	1	0	0	0	0	0		2
31	day_38_arm_1			2019-05-17 18:02:14	0	1	1	0	0	0	1	1	0	0	0	0	0	0		2
32	day_1_arm_1			2019-04-10 22:05:19	0	0	0	0	1	0	1	0	1	0	1	1	1	0		2
32	day_2_arm_1			2019-04-11 20:59:21	0	0	0	0	1	0	0	1	0	0	1	1	1	0		2
32	day_3_arm_1			2019-04-12 21:10:10	1	1	1	1	0	0	0	0	0	0	1	1	1	0		2
32	day_4_arm_1			2019-04-13 23:53:06	0	0	1	0	1	1	0	0	0	0	1	1	1	0		2
32	day_5_arm_1			2019-04-14 19:40:21	0	0	0	0	0	0	0	0	0	0	1	0	0	0		2
32	day_6_arm_1			2019-04-15 22:10:01	0	0	1	0	1	1	0	0	0	0	1	1	1	0		2
32	day_7_arm_1			2019-04-16 18:16:23	0	1	0	0	1	1	1	1	1	0	1	1	1	0		2
32	day_8_arm_1			2019-04-17 20:58:43	0	1	1	0	1	0	1	1	1	0	0	0	0	0		2
32	day_9_arm_1			2019-04-18 19:47:43	1	2	2	2	2	2	1	1	1	0	0	0	0	0		2
32	day_10_arm_1			2019-04-19 22:40:52	3	2	2	3	2	2	1	3	1	0	1	1	1	0		2
32	day_11_arm_1			2019-04-20 20:52:26	2	1	1	2	1	1	1	2	1	0	1	1	1	0		2
32	day_12_arm_1			2019-04-21 18:14:38	1	1	1	2	1	1	1	1	1	0	1	1	1	0		2
32	day_13_arm_1			2019-04-23 08:52:06	1	2	1	1	2	2	1	1	1	0	1	1	1	0		2
32	day_14_arm_1			2019-04-23 22:50:22	1	1	1	1	2	2	1	1	1	0	1	1	1	0		2
32	day_15_arm_1			2019-04-24 19:57:56	1	1	1	1	2	2	1	1	1	0	1	0	1	0		2
32	day_16_arm_1			2019-04-25 21:07:31	1	0	0	1	1	0	1	1	1	0	1	0	1	0		2
32	day_17_arm_1			2019-04-26 22:08:52	2	1	2	1	2	2	1	1	1	0	1	1	1	0		2
32	day_18_arm_1			2019-04-27 23:47:42	1	1	1	1	1	1	2	2	1	0	1	1	1	0		2
32	day_19_arm_1			2019-04-28 18:09:37	0	0	1	1	0	0	1	1	1	0	1	0	0	0		2
32	day_20_arm_1			2019-04-29 19:51:07	0	0	0	0	0	0	0	0	0	0	1	0	1	0		2
32	day_21_arm_1			2019-04-30 20:58:11	0	0	0	1	0	0	0	0	0	0	1	0	0	0		2
32	day_22_arm_1			2019-05-01 18:50:34	0	0	0	1	0	0	0	0	0	0	1	1	1	0		2
32	day_23_arm_1			2019-05-02 21:14:18	0	0	1	0	1	1	0	1	1	0	1	1	1	0		2
32	day_24_arm_1			2019-05-03 19:05:14	0	0	0	0	1	1	0	0	1	0	1	1	1	0		2
32	day_25_arm_1			2019-05-04 20:16:55	0	0	0	0	2	1	0	0	1	0	1	0	1	0		2
32	day_26_arm_1			2019-05-05 21:28:50	0	0	0	0	1	0	0	0	1	0	1	0	0	0		2
32	day_27_arm_1			2019-05-06 18:01:40	0	0	0	1	1	1	1	1	1	0	1	0	0	0		2
32	day_28_arm_1			2019-05-07 18:10:41	1	1	0	1	1	0	1	1	1	0	1	1	1	0		2
32	day_29_arm_1			2019-05-09 07:20:19	0	0	0	1	1	1	1	1	0	0	1	0	1	0		2
32	day_30_arm_1			2019-05-09 19:41:14	0	0	0	0	1	0	1	0	1	0	1	0	0	0		2
32	day_31_arm_1			2019-05-10 18:16:40	0	0	0	0	0	0	0	0	0	0	1	0	0	0		2
32	day_32_arm_1			2019-05-12 09:12:43	0	0	0	0	0	0	0	0	0	0	1	0	0	0		2
32	day_33_arm_1			2019-05-12 22:36:23	0	0	0	0	0	0	1	1	0	0	1	0	0	0		2
32	day_34_arm_1			2019-05-13 23:20:22	0	0	0	0	0	0	0	1	0	0	1	0	0	0		2
32	day_35_arm_1			2019-05-14 23:06:27	0	0	0	0	0	0	1	1	0	0	1	0	0	0		2
32	day_36_arm_1			2019-05-15 19:59:44	0	0	0	1	1	0	1	1	0	0	1	0	0	0		2
32	day_37_arm_1			2019-05-16 19:27:51	0	0	0	0	0	0	1	1	0	0	1	0	0	0	Är i London	2
32	day_38_arm_1			2019-05-17 18:02:33	0	1	0	0	0	0	1	1	0	0	1	0	1	0	Är i London	2
34	day_1_arm_1			2019-04-10 18:05:58	0	0	0	1	1	1	0	0	0	0	0	1	1	0		2
34	day_2_arm_1			2019-04-11 19:24:45	0	1	0	0	1	0	0	0	0	0	0	1	1	0		2
34	day_3_arm_1			2019-04-12 19:15:37	0	0	0	1	1	0	0	0	0	0	0	1	1	0		2
34	day_4_arm_1			2019-04-13 19:04:35	0	0	0	1	1	0	0	0	0	0	0	1	1	0		2
34	day_5_arm_1			2019-04-14 18:11:52	0	0	0	1	1	0	0	0	0	0	0	1	1	0		2
34	day_6_arm_1			2019-04-15 18:24:07	0	0	0	1	2	1	0	0	0	0	0	1	1	0		2
34	day_7_arm_1			2019-04-16 19:11:16	0	1	1	1	2	1	0	0	0	0	0	1	1	0		2
34	day_8_arm_1			2019-04-17 19:08:39	0	1	1	1	2	2	0	0	1	0	0	0	0	0	Fick min spruta idag	2
34	day_9_arm_1			2019-04-18 18:04:15	0	0	1	1	2	1	0	0	0	0	0	0	0	0		2
34	day_10_arm_1			2019-04-19 20:43:15	0	0	1	1	1	0	0	0	0	0	0	0	0	0		2
34	day_11_arm_1			2019-04-20 20:42:39	3	3	3	2	3	3	0	0	1	0	1	1	1	0		2
34	day_12_arm_1			2019-04-21 18:14:36	2	2	1	1	2	2	0	0	1	0	0	1	0	0		2
34	day_13_arm_1			2019-04-22 19:00:08	2	2	2	1	2	2	0	0	1	0	1	1	1	0	Kli/irriterad i hals o svalg men ej hosta/andningssvårigheter	2
34	day_14_arm_1			2019-04-23 18:20:47	1	2	2	2	2	1	0	0	1	0	1	1	1	0		2
34	day_15_arm_1			2019-04-24 21:34:38	1	2	2	1	2	1	1	1	1	0	1	1	1	0		2
34	day_16_arm_1			2019-04-25 21:08:28	1	2	1	1	2	2	1	1	1	1	1	1	1	0	Blött näsblod idag samt känt av lite torrhet/irritation i halsen.	2
34	day_17_arm_1			2019-04-26 18:05:15	1	2	2	2	2	2	1	1	1	1	1	1	1	1		2
34	day_18_arm_1			2019-04-27 20:29:50	1	2	1	1	2	1	1	1	1	1	1	1	1	0		2
34	day_19_arm_1			2019-04-28 18:52:41	1	1	1	1	1	1	1	0	0	0	0	1	1	0		2
34	day_20_arm_1			2019-04-29 21:19:18	1	2	2	1	2	1	1	1	1	0	1	1	1	0		2
34	day_21_arm_1			2019-04-30 22:16:36	2	1	1	1	2	3	2	3	1	1	1	1	1	1	Uppsökte idag vårdcentralen för att inhalera. Fick bricanyl utskrivet. Pip o ting/ansträngd andning.	2
34	day_22_arm_1			2019-05-01 20:09:33	1	1	2	1	1	1	2	2	1	1	1	1	1	1	Använt bricanyl idag 3 ggr	2
34	day_23_arm_1			2019-05-02 19:31:28	1	1	1	0	1	0	2	1	1	1	1	1	1	1		2
34	day_24_arm_1			2019-05-03 22:06:30	0	0	1	0	1	0	2	1	1	1	0	1	0	1		2
34	day_25_arm_1			2019-05-04 19:38:28	0	1	1	1	1	0	2	2	1	1	1	0	1	1		2
34	day_26_arm_1			2019-05-05 20:33:43	0	1	1	0	0	0	2	1	1	1	1	0	0	1		2
34	day_27_arm_1			2019-05-06 18:23:18	0	1	1	0	1	0	2	1	0	0	0	0	1	1		2
34	day_28_arm_1			2019-05-07 21:43:35	0	1	1	0	0	0	1	1	1	1	1	0	1	1		2
34	day_29_arm_1			2019-05-08 21:32:42	0	1	1	0	0	0	1	1	0	0	1	0	0	1		2
34	day_30_arm_1			2019-05-09 19:45:38	0	0	0	0	0	0	1	1	0	0	0	0	0	1		2
34	day_31_arm_1			2019-05-10 18:20:37	0	0	0	0	0	0	1	1	0	0	0	0	0	1		2
34	day_32_arm_1			2019-05-11 18:58:27	0	0	0	0	0	0	1	0	0	0	0	0	0	1		2
34	day_33_arm_1			2019-05-12 18:23:06	0	1	1	0	0	0	1	0	0	0	0	0	0	0		2
34	day_34_arm_1			2019-05-13 20:43:53	0	1	1	0	0	0	1	0	0	0	0	0	0	0		2
34	day_35_arm_1			2019-05-14 19:09:52	0	1	1	0	0	0	1	0	0	0	1	0	0	0		2
34	day_36_arm_1			2019-05-15 18:10:23	0	0	1	0	0	0	1	0	0	0	0	0	0	0		2
34	day_37_arm_1			2019-05-16 18:32:10	0	0	1	0	0	0	0	0	0	0	0	0	0	0		2
34	day_38_arm_1			2019-05-17 21:27:10	0	1	1	0	0	0	0	0	0	0	1	0	0	0		2
36	day_1_arm_1			2019-04-11 20:01:47	1	0	1	1	1	1	1	0	0	0	0	0	0	0		2
36	day_2_arm_1			2019-04-12 19:45:55	1	0	1	0	1	0	0	0	0	0	1	0	0	0		2
36	day_3_arm_1			2019-04-14 09:09:22	1	0	1	1	0	0	1	0	0	0	1	0	0	0		2
36	day_4_arm_1			2019-04-14 20:44:43	0	0	0	0	0	0	0	0	0	0	1	0	0	0		2
36	day_5_arm_1			2019-04-15 18:37:18	2	1	1	0	0	0	0	0	0	0	1	0	0	0		2
36	day_6_arm_1			2019-04-16 19:13:57	2	1	1	1	1	0	1	0	0	0	0	0	0	0	Fick injektionen idag.	2
36	day_7_arm_1			2019-04-17 18:12:54	2	1	2	1	2	1	1	0	0	0	0	0	0	0		2
36	day_8_arm_1			2019-04-18 18:10:19	2	0	1	1	2	1	1	0	0	0	0	0	0	0		2
36	day_9_arm_1			2019-04-19 20:05:07	1	1	2	0	3	2	2	1	1	0	1	0	0	0	Sov väldigt dåligt inatt. Behövde ta en tablett imorse pga kraftig irritation i ögonen.	2
36	day_10_arm_1			2019-04-20 22:53:09	2	1	2	1	2	2	2	0	0	0	1	0	0	0	För andra natten i rad så har jag haft mardrömmar som gjort att jag sovit väldigt dåligt!	2
36	day_11_arm_1			2019-04-21 21:10:25	2	2	2	2	3	3	1	1	0	0	1	1	0	0	Sovit mycket dåligt inatt.	2
36	day_12_arm_1			2019-04-22 21:07:27	2	2	2	1	3	2	2	1	1	0	1	1	0	0		2
36	day_13_arm_1			2019-04-23 18:56:34	2	2	2	2	3	2	2	1	1	0	1	1	0	0	Fick afte på tungan	2
36	day_14_arm_1			2019-04-24 22:07:09	2	1	2	1	2	2	1	0	1	0	1	0	0	0		2
36	day_15_arm_1			2019-04-25 23:27:36	2	1	2	1	3	1	1	0	1	0	1	1	0	0		2
36	day_16_arm_1			2019-04-26 22:48:54	2	1	2	1	3	2	1	0	1	0	1	0	0	0		2
36	day_17_arm_1			2019-04-28 08:43:40	2	1	2	1	2	1	2	1	1	0	1	0	0	0		2
36	day_18_arm_1			2019-04-28 22:11:16	1	1	1	1	1	1	1	1	0	0	1	0	0	0		2
36	day_19_arm_1			2019-04-29 19:40:36	0	0	1	1	2	1	1	0	0	0	0	0	0	0		2
36	day_20_arm_1			2019-05-01 08:10:55	1	1	2	1	1	1	1	0	0	0	1	0	0	0		2
36	day_21_arm_1			2019-05-02 00:14:36	0	1	1	1	1	1	1	0	0	0	0	0	0	0		2
36	day_22_arm_1			2019-05-02 23:43:44	1	1	1	1	1	1	1	0	0	0	0	0	0	0		2
36	day_23_arm_1			2019-05-03 22:14:03	1	1	1	1	1	0	1	0	0	0	0	0	0	0		2
36	day_24_arm_1			2019-05-05 08:57:56	1	2	2	1	1	0	1	0	0	0	0	0	0	0		2
36	day_25_arm_1			2019-05-06 05:17:56	2	0	2	1	1	0	1	0	0	0	1	0	0	0		2
36	day_26_arm_1			2019-05-06 22:13:49	1	1	1	1	1	1	1	0	1	0	0	0	0	0		2
36	day_27_arm_1			2019-05-08 06:55:08	1	1	1	1	1	0	1	0	0	0	1	0	0	0		2
36	day_28_arm_1			2019-05-08 21:52:58	1	1	1	1	1	0	0	1	0	0	0	0	0	0		2
36	day_29_arm_1			2019-05-09 18:11:11	1	1	1	1	1	1	1	0	0	0	1	0	0	0		2
36	day_30_arm_1			2019-05-10 21:39:03	1	1	1	1	1	1	1	0	0	0	1	0	0	0		2
36	day_31_arm_1			2019-05-11 22:46:46	1	1	1	1	0	0	0	0	0	0	0	0	0	0		2
36	day_32_arm_1			2019-05-13 05:28:06	0	0	1	1	0	0	1	0	0	0	0	0	0	0		2
36	day_33_arm_1			2019-05-13 22:05:03	2	1	1	1	1	0	1	0	0	0	1	0	0	0		2
36	day_34_arm_1			2019-05-15 09:38:14	1	1	1	1	1	1	1	0	1	0	1	0	0	0		2
36	day_35_arm_1			2019-05-15 21:27:48	2	1	2	1	1	1	1	0	1	0	0	0	0	0		2
36	day_36_arm_1			2019-05-17 09:34:53	1	1	2	2	1	1	1	0	0	0	1	0	0	0		2
36	day_37_arm_1			2019-05-18 07:36:11	0	0	1	1	0	0	1	0	0	0	1	0	0	0		2
39	day_2_arm_1			2019-04-11 20:13:33	2	2	2	2	2	2	2	2	1	0	1	0	0	0		2
39	day_3_arm_1			2019-04-12 18:03:30	2	2	2	2	2	2	2	2	1	0	1	0	0	0		2
39	day_4_arm_1			2019-04-13 18:13:46	2	2	1	1	1	1	1	1	0	0	0	0	0	0	Är för tillfället i Blekinge skärgård, vet ej om detta påverkat att jag inte behövt ta pollentablett. Tämligen kallt och blåsigt, ca 5 grader.	2
39	day_5_arm_1			2019-04-14 18:06:04	3	2	2	2	2	2	2	3	1	0	1	0	0	0		2
39	day_6_arm_1			2019-04-15 18:01:32	2	1	1	2	2	2	2	2	1	0	0	0	0	0		2
39	day_7_arm_1			2019-04-16 18:41:23	2	2	2	2	1	2	3	3	1	0	0	0	0	0	Har det senaste dygnet arbetat natt och sovit dagtid, och då sluppit använda ögondroppar eller ens antihistaminpiller. I och med barnarbete har jag undvikit att ta antihistaminpiller för att undvika sömnigheten som jag brukar få som en bieffekt.	2
39	day_8_arm_1			2019-04-17 18:02:37	2	2	2	2	2	2	2	2	1	0	0	0	0	0	Jag har arbetat nattskift de senaste två dygnen och alltså inte varit utomhus på dagen. Idag har jag dock varit utomhus under eftermiddagen, och känner av pollen mycket mer än de senaste två dygnen.	2
39	day_9_arm_1			2019-04-18 18:02:48	3	3	3	3	3	3	3	3	1	0	0	0	0	0		2
39	day_10_arm_1			2019-04-19 18:02:32	3	3	3	3	3	3	3	3	1	0	0	0	0	0		2
39	day_11_arm_1			2019-04-20 18:01:19	1	1	2	3	2	2	2	3	1	0	1	0	1	0		2
39	day_12_arm_1			2019-04-21 18:01:02	2	2	2	2	2	2	1	1	0	0	1	1	1	0		2
39	day_13_arm_1			2019-04-22 18:26:23	2	2	3	2	2	2	2	2	0	0	1	1	1	0		2
39	day_14_arm_1			2019-04-23 18:01:21	2	2	3	2	3	3	2	2	1	0	1	1	1	0		2
39	day_15_arm_1			2019-04-24 18:01:47	1	1	1	1	1	1	1	1	0	0	1	0	1	0		2
39	day_16_arm_1			2019-04-25 18:01:33	1	1	0	0	1	1	0	0	0	0	0	0	0	0		2
39	day_17_arm_1			2019-04-26 18:01:01	0	0	0	0	1	0	0	1	0	0	0	0	0	0		2
39	day_18_arm_1			2019-04-27 18:10:40	0	0	0	0	0	0	0	0	0	0	0	0	0	0		2
39	day_19_arm_1			2019-04-28 19:13:19	0	0	0	0	0	0	0	0	0	0	0	0	0	0		2
39	day_20_arm_1			2019-04-29 18:01:16	0	0	0	0	0	0	0	0	0	0	0	0	0	0		2
39	day_21_arm_1			2019-04-30 18:06:39	0	0	1	0	0	0	0	0	0	0	0	0	0	0		2
39	day_22_arm_1			2019-05-01 18:25:47	0	0	0	0	0	0	0	0	1	0	0	0	0	0		2
39	day_23_arm_1			2019-05-02 18:21:22	0	0	0	0	0	0	1	0	0	0	0	0	0	0		2
39	day_24_arm_1			2019-05-03 18:04:10	0	0	0	0	0	0	0	0	0	0	0	0	0	0		2
39	day_25_arm_1			2019-05-04 18:01:16	0	0	0	0	0	0	0	0	0	0	0	0	0	0		2
39	day_26_arm_1			2019-05-05 18:02:16	0	0	0	0	0	0	0	0	0	0	0	0	0	0		2
39	day_27_arm_1			2019-05-06 18:02:43	1	0	2	0	0	0	0	0	0	0	0	0	0	0		2
39	day_28_arm_1			2019-05-07 18:03:48	0	0	0	0	0	0	0	0	0	0	0	0	0	0		2
39	day_29_arm_1			2019-05-08 22:01:10	0	0	0	0	0	0	0	0	0	0	0	0	0	0		2
39	day_30_arm_1			2019-05-09 18:52:41	0	0	0	0	0	0	0	0	0	0	0	0	0	0		2
39	day_31_arm_1			2019-05-10 18:01:25	1	0	0	0	0	0	0	0	0	0	0	0	0	0		2
39	day_32_arm_1			2019-05-11 18:01:08	0	0	0	0	0	0	0	0	0	0	0	0	0	0		2
39	day_33_arm_1			2019-05-12 18:03:20	0	0	0	0	0	0	0	0	0	0	0	0	0	0		2
39	day_34_arm_1			2019-05-13 18:01:02	0	0	0	0	0	0	0	0	0	0	0	0	0	0		2
39	day_35_arm_1			2019-05-14 18:30:54	0	0	0	0	0	0	0	0	0	0	0	0	0	0		2
39	day_36_arm_1			2019-05-15 18:02:21	0	0	0	0	0	0	0	0	0	0	0	0	0	0		2
39	day_37_arm_1			2019-05-16 18:07:19	0	0	0	0	0	0	0	0	0	0	0	0	0	0		2
39	day_38_arm_1			2019-05-17 18:08:26	0	0	0	0	0	0	0	0	0	0	0	0	0	0		2
40	day_1_arm_1			2019-04-10 18:03:20	1	0	0	1	0	0	0	0	0	0	0	0	0	0		2
40	day_2_arm_1			2019-04-11 18:16:37	2	1	0	1	0	0	0	0	0	0	1	0	0	0		2
40	day_4_arm_1			2019-04-13 22:26:16	1	1	0	1	0	0	0	0	0	0	0	0	0	0		2
40	day_5_arm_1			2019-04-15 08:12:42	1	1	0	1	1	0	0	0	0	0	1	0	0	0		2
40	day_6_arm_1			2019-04-16 07:46:00	1	1	1	1	0	0	0	0	0	0	0	0	0	0		2
40	day_7_arm_1			2019-04-16 20:45:30	2	1	0	1	1	1	0	0	0	0	1	0	0	0		2
40	day_8_arm_1			2019-04-18 08:02:54	1	1	0	1	1	1	1	0	0	0	0	0	0	0		2
40	day_9_arm_1			2019-04-19 01:39:36	1	0	0	0	1	1	0	0	0	0	0	0	0	0		2
40	day_10_arm_1			2019-04-19 22:41:39	2	1	1	1	1	1	0	0	0	0	0	0	0	0		2
40	day_11_arm_1			2019-04-20 22:23:36	2	2	3	2	1	1	0	0	0	0	1	0	1	0	Hemsk dag, nyst väldigt mycket.	2
40	day_12_arm_1			2019-04-21 20:04:36	3	3	2	3	3	3	0	1	1	0	1	1	0	0		2
40	day_13_arm_1			2019-04-22 22:53:45	2	1	1	1	1	1	0	1	0	0	0	0	0	0		2
40	day_14_arm_1			2019-04-23 23:30:44	1	1	1	2	1	1	0	0	0	0	1	1	0	0		2
40	day_15_arm_1			2019-04-25 07:31:40	1	1	1	2	2	1	0	0	0	0	1	1	0	0		2
40	day_16_arm_1			2019-04-26 09:49:49	2	1	0	1	1	1	0	0	0	0	1	1	0	0		2
40	day_19_arm_1			2019-04-28 22:49:12	0	0	0	0	1	1	0	0	0	0	0	0	0	0		2
40	day_20_arm_1			2019-04-30 09:24:04	3	3	3	3	2	1	0	2	1	0	1	1	1	0		2
40	day_21_arm_1			2019-05-01 09:10:30	3	3	3	3	2	2	0	2	1	0	1	1	0	0		2
40	day_22_arm_1			2019-05-02 05:42:36	1	2	1	1	1	1	1	1	1	0	0	0	0	0		2
40	day_25_arm_1			2019-05-05 08:59:03	1	1	1	1	1	1	0	1	0	0	1	0	0	0		2
40	day_26_arm_1			2019-05-06 00:47:54	1	1	0	1	1	0	0	0	0	0	0	0	0	0		2
40	day_27_arm_1			2019-05-07 00:58:33	2	2	0	2	1	1	0	0	0	0	1	0	0	0		2
40	day_28_arm_1			2019-05-07 23:04:15	1	0	0	1	1	0	0	0	0	0	1	1	0	0		2
40	day_29_arm_1			2019-05-09 07:58:21	1	1	0	1	1	0	0	0	0	0	1	1	0	0		2
40	day_30_arm_1			2019-05-10 08:08:05	1	1	0	1	1	1	0	0	0	0	1	1	0	0		2
40	day_31_arm_1			2019-05-11 02:49:10	1	1	0	1	1	0	0	0	0	0	1	1	0	0		2
40	day_33_arm_1			2019-05-12 22:00:53	1	1	0	1	0	0	0	0	0	0	0	0	0	0		2
40	day_34_arm_1			2019-05-14 00:18:50	1	0	0	0	0	0	0	0	0	0	1	1	0	0		2
40	day_35_arm_1			2019-05-15 07:32:28	1	0	0	1	0	0	0	0	0	0	1	1	0	0		2
40	day_36_arm_1			2019-05-15 23:32:08	2	2	1	1	1	0	0	0	0	0	1	0	0	0		2
40	day_37_arm_1			2019-05-17 00:08:00	1	1	0	1	0	0	0	0	0	0	1	0	0	0		2
40	day_38_arm_1			2019-05-18 01:02:38	1	1	0	1	0	0	0	0	0	0	1	0	0	0		2
41	day_1_arm_1			2019-04-10 18:19:46	1	1	0	1	1	1	0	0	1	0	0	0	0	0		2
41	day_2_arm_1			2019-04-11 18:05:01	1	2	1	1	1	1	0	0	1	0	0	0	0	0		2
41	day_3_arm_1			2019-04-12 18:09:40	1	2	1	1	1	1	0	0	1	0	0	0	0	0		2
41	day_4_arm_1			2019-04-13 18:12:23	1	1	0	1	1	1	0	0	1	0	0	0	0	0		2
41	day_5_arm_1			2019-04-14 18:19:16	1	2	1	0	2	1	0	0	1	0	0	0	0	0		2
41	day_6_arm_1			2019-04-15 19:48:59	1	2	1	1	2	1	0	0	1	0	0	0	0	0		2
41	day_7_arm_1			2019-04-16 18:03:08	1	2	1	0	1	1	0	0	1	0	0	0	0	0		2
41	day_8_arm_1			2019-04-17 19:31:20	1	1	0	0	2	1	0	0	1	0	0	0	0	0		2
41	day_9_arm_1			2019-04-18 18:55:04	1	1	0	0	1	1	0	0	1	0	0	0	0	0		2
41	day_10_arm_1			2019-04-19 18:45:08	1	1	0	0	2	1	0	0	0	0	0	0	0	0		2
41	day_11_arm_1			2019-04-20 18:30:37	1	1	0	0	2	1	0	0	0	0	0	0	0	0	Var ute hela dagen, men det kändes inte värre än andra dagar.	2
41	day_12_arm_1			2019-04-21 18:10:20	1	2	0	0	2	1	0	0	0	0	0	1	0	0	Ida kändes det som om det var mer pollen i luften.	2
41	day_13_arm_1			2019-04-22 18:37:18	1	2	1	0	2	1	0	0	1	0	1	1	0	0		2
41	day_14_arm_1			2019-04-23 19:52:34	2	2	1	1	2	2	0	0	0	0	0	1	0	0		2
41	day_15_arm_1			2019-04-25 06:44:06	1	2	1	0	2	1	0	0	0	0	1	1	0	0		2
41	day_16_arm_1			2019-04-25 20:27:12	1	1	0	0	1	1	0	0	0	0	1	1	0	0		2
41	day_19_arm_1			2019-04-29 08:49:27	1	1	0	0	2	1	0	0	0	0	1	1	0	0		2
41	day_20_arm_1			2019-04-29 20:58:17	1	2	1	0	2	1	0	2	1	0	1	1	0	0		2
41	day_21_arm_1			2019-04-30 18:38:12	1	2	1	0	2	1	0	2	1	0	1	1	0	0	Idag var det jobbigt att andas, det kändes som ett tryck över bröstet.	2
41	day_22_arm_1			2019-05-01 18:34:01	1	2	1	0	2	1	0	1	1	0	0	1	0	0		2
41	day_23_arm_1			2019-05-03 06:45:20	2	2	1	0	2	1	0	1	1	0	1	1	0	0		2
41	day_24_arm_1			2019-05-03 21:17:18	2	1	0	0	1	1	0	0	0	0	0	0	0	0		2
41	day_25_arm_1			2019-05-05 09:40:41	1	1	1	0	1	1	0	0	0	0	0	0	0	0		2
41	day_26_arm_1			2019-05-06 09:01:40	2	2	1	1	2	2	0	1	0	0	0	1	0	0		2
41	day_27_arm_1			2019-05-06 18:30:40	1	1	1	0	1	1	0	0	1	0	1	0	0	0	åkte till Göteborg i går kväll	2
41	day_28_arm_1			2019-05-07 22:58:44	2	2	1	0	1	1	0	0	1	0	0	0	0	0		2
41	day_29_arm_1			2019-05-08 21:01:44	1	1	1	0	1	1	0	1	1	0	0	0	0	0		2
41	day_30_arm_1			2019-05-09 18:38:32	1	1	0	0	2	1	0	0	1	0	0	0	0	0		2
41	day_31_arm_1			2019-05-10 18:43:58	1	1	1	0	1	1	0	0	1	0	0	0	0	0		2
41	day_32_arm_1			2019-05-11 18:04:20	1	1	1	1	1	1	0	0	0	0	0	0	0	0		2
41	day_33_arm_1			2019-05-12 18:02:39	1	2	0	0	2	1	0	0	1	0	0	0	0	0		2
41	day_34_arm_1			2019-05-13 18:03:20	1	1	0	0	1	1	0	0	1	0	0	0	0	0	Åkte till Göteborg i morse	2
41	day_35_arm_1			2019-05-14 18:03:18	1	2	0	0	1	1	0	0	0	0	0	1	0	0	Var i Göteborg fram tom 15:00	2
41	day_36_arm_1			2019-05-15 18:02:43	1	2	1	0	1	1	0	0	1	0	0	0	0	0		2
41	day_37_arm_1			2019-05-16 18:26:10	1	2	0	0	1	1	0	0	1	0	0	0	0	0		2
41	day_38_arm_1			2019-05-17 18:36:14	1	1	0	0	1	0	0	0	1	0	0	0	0	0		2
43	day_1_arm_1			2019-04-10 19:50:14	3	3	3	3	3	3	1	2	1	1	1	1	1	0		2
43	day_2_arm_1			2019-04-11 20:13:16	3	3	3	3	3	3	1	2	1	0	1	1	1	0		2
43	day_3_arm_1			[not completed]	3	3	3	3	3	3	2		1	1	1	1	1	0		0
43	day_4_arm_1			2019-04-13 18:09:47	3	3	3	3	2	3	2	3	1	0	1	1	1	0	Jag jobbar inte helger och röda dagar, behövde inte tar ledigt idag.	2
43	day_5_arm_1			2019-04-14 18:52:19	2	2	2	3	2	2	1	2	1	0	1	1	1	0		2
43	day_6_arm_1			2019-04-15 19:19:49	2	1	2	2	1	2	1	1	1	0	0	0	0	0		2
43	day_7_arm_1			2019-04-16 18:04:03	1	1	1	2	1	2	2	1	0	0	0	0	0	0		2
43	day_8_arm_1			2019-04-17 19:26:00	1	1	1	2	1	1	1	0	0	0	0	0	0	0		2
43	day_9_arm_1			2019-04-18 18:31:55	1	2	2	2	2	2	1	0	0	0	0	0	0	0		2
43	day_10_arm_1			2019-04-19 18:02:25	1	1	1	2	1	2	2	1	1	0	1	0	0	0		2
43	day_11_arm_1			2019-04-20 23:40:37	2	2	2	2	2	1	2	1	1	0	0	0	0	0		2
43	day_12_arm_1			2019-04-21 18:04:03	2	2	2	2	2	2	2	1	1	0	1	0	1	0		2
43	day_13_arm_1			2019-04-22 18:24:35	2	2	2	2	2	2	1	1	1	0	1	1	1	0		2
43	day_14_arm_1			2019-04-23 18:22:40	1	1	1	1	1	1	1	0	1	0	1	1	1	0		2
43	day_15_arm_1			2019-04-24 18:23:14	1	1	1	1	2	2	0	0	1	0	1	1	1	0		2
43	day_16_arm_1			2019-04-25 18:52:34	1	1	0	1	1	1	0	0	1	0	1	1	0	0		2
43	day_17_arm_1			2019-04-26 18:33:16	0	1	0	0	1	1	0	0	1	0	1	0	0	0		2
43	day_18_arm_1			2019-04-28 08:53:45	2	1	2	2	1	1	1	0	1	0	1	1	1	0		2
43	day_19_arm_1			2019-04-28 18:50:57	1	1	1	1	1	1	0	0	1	0	1	1	1	0		2
43	day_20_arm_1			2019-04-29 18:53:51	1	1	1	1	2	2	0	0	1	0	1	0	0	0		2
43	day_21_arm_1			2019-04-30 18:02:02	1	1	2	1	2	3	0	1	1	0	1	1	1	0		2
43	day_22_arm_1			2019-05-01 22:52:09	0	1	0	0	1	1	0	0	1	0	1	1	0	0		2
43	day_23_arm_1			2019-05-03 07:21:12	1	1	0	0	1	1	0	0	1	0	1	0	0	0		2
43	day_24_arm_1			2019-05-04 09:30:47	1	0	0	0	1	1	0	0	1	0	1	0	0	0		2
43	day_25_arm_1			2019-05-04 18:19:33	0	0	0	0	1	1	0	0	1	0	1	0	0	0		2
43	day_26_arm_1			2019-05-05 18:03:47	1	1	1	1	1	1	0	0	1	0	0	0	0	0		2
43	day_27_arm_1			2019-05-06 18:04:08	2	2	1	1	1	2	0	0	1	0	0	1	0	0		2
43	day_28_arm_1			2019-05-07 18:19:34	1	1	1	1	1	2	0	0	1	0	1	0	0	0		2
43	day_29_arm_1			2019-05-08 18:30:05	1	1	1	1	1	2	0	0	1	0	1	0	0	0		2
43	day_30_arm_1			2019-05-09 18:46:39	2	2	3	2	1	2	0	0	1	0	1	0	1	0		2
43	day_31_arm_1			2019-05-10 18:04:46	1	1	1	0	1	2	0	0	1	0	1	0	0	0		2
43	day_32_arm_1			2019-05-11 18:41:19	1	1	0	0	1	1	0	0	1	0	0	0	0	0		2
43	day_33_arm_1			2019-05-12 18:54:25	1	1	0	0	1	1	0	0	1	0	1	0	0	0		2
43	day_34_arm_1			2019-05-13 18:02:59	1	0	0	0	0	1	0	0	0	0	1	0	0	0		2
43	day_35_arm_1			2019-05-14 19:30:12	1	0	0	1	1	1	0	0	0	0	0	1	0	0		2
43	day_36_arm_1			2019-05-15 18:58:47	1	1	1	0	1	1	0	0	1	0	0	0	0	0		2
43	day_37_arm_1			2019-05-16 18:12:05	1	0	0	0	0	1	0	0	0	0	0	0	0	0		2
43	day_38_arm_1			2019-05-17 19:03:57	1	0	0	0	0	0	0	0	0	0	0	0	0	0		2
44	day_1_arm_1			2019-04-10 18:33:36	1	2	1	3	1	2	0	1	1	0	1	0	1	0		2
44	day_2_arm_1			2019-04-11 18:11:13	2	2	1	3	1	0	0	1	1	0	1	0	1	0		2
44	day_3_arm_1			2019-04-12 18:15:01	3	2	2	3	1	1	1	0	0	0	0	0	1	0		2
44	day_4_arm_1			2019-04-13 19:32:06	2	3	1	3	1	0	1	0	0	0	1	0	1	0		2
44	day_5_arm_1			2019-04-14 21:15:23	1	2	1	3	2	1	0	1	0	0	1	0	1	0		2
44	day_6_arm_1			2019-04-15 19:06:05	1	2	1	2	1	1	0	0	0	0	1	0	1	0		2
44	day_7_arm_1			2019-04-16 18:03:36	1	3	1	3	1	0	0	0	1	0	0	0	0	0		2
44	day_8_arm_1			2019-04-17 18:05:40	2	1	1	1	1	0	1	0	1	0	0	0	0	0		2
44	day_9_arm_1			2019-04-18 18:16:40	2	3	1	3	1	1	0	0	0	0	0	0	0	0	Jobbar som tågvärd har varit i Göteborg i två timmar och sedan åkt till Malmö	2
44	day_10_arm_1			2019-04-19 19:40:31	3	2	1	2	3	1	0	0	0	0	1	0	0	0		2
44	day_11_arm_1			2019-04-20 18:58:15	2	2	2	1	3	2	1	0	1	0	1	0	0	0		2
44	day_12_arm_1			2019-04-21 18:09:51	3	2	1	1	3	2	0	1	1	0	1	0	0	0		2
44	day_13_arm_1			2019-04-22 22:14:46	2	2	1	2	2	1	0	1	0	0	1	0	0	0	Har åkt upp till Linköping och åker hem i morgon på förmiddagen	2
44	day_14_arm_1			2019-04-23 18:10:39	1	2	0	2	2	1	0	2	1	0	1	0	0	0		2
44	day_15_arm_1			2019-04-24 19:14:46	1	2	0	3	3	2	0	1	1	0	1	0	0	0		2
44	day_16_arm_1			2019-04-25 18:17:21	1	1	1	2	1	1	1	2	1	0	1	0	0	0		2
44	day_17_arm_1			2019-04-26 23:00:30	1	1	1	2	2	1	1	1	1	0	1	0	0	0		2
44	day_18_arm_1			2019-04-27 22:12:14	1	0	0	1	2	0	0	1	1	0	1	0	0	0		2
44	day_19_arm_1			2019-04-28 18:27:29	1	0	1	2	2	2	0	2	1	0	1	0	0	0		2
44	day_20_arm_1			2019-04-29 19:01:39	1	1	1	2	2	1	1	3	1	0	1	0	0	0	Har fått utslag på bålen och ryggen. Kliar inte men dom blir fler de senaste 5 dagar har de ökat	2
44	day_21_arm_1			2019-04-30 18:07:19	1	1	1	3	2	1	0	1	1	0	1	0	0	0		2
44	day_22_arm_1			2019-05-01 18:09:32	1	0	1	3	3	0	0	2	1	0	1	0	0	0		2
44	day_23_arm_1			2019-05-02 18:05:33	1	0	1	3	3	0	0	2	1	0	1	0	0	0		2
44	day_24_arm_1			2019-05-03 21:08:32	1	1	1	3	3	1	1	2	1	0	1	0	0	0		2
44	day_25_arm_1			2019-05-04 18:19:40	2	2	1	3	1	1	0	2	1	0	1	0	0	0		2
44	day_26_arm_1			2019-05-05 22:44:28	3	3	1	3	3	3	1	3	1	0	1	0	0	0	Flyttade min bror igår fick nog en allergi choke av det av allt damm och pollen som fanns där fått ligga i sängen hela dagen mer ett påslakan på huvudet	2
44	day_27_arm_1			2019-05-06 19:50:19	3	3	3	3	3	3	3	3	1	1	1	0	0	1	allergi choke efter hjälpt min bror att flytta har varit säng liggande hela dagen	2
44	day_28_arm_1			2019-05-07 20:15:50	3	2	0	3	3	1	1	3	1	1	1	0	0	1		2
44	day_29_arm_1			2019-05-08 18:10:56	1	1	0	2	1	1	0	1	1	0	1	0	0	0		2
44	day_30_arm_1			2019-05-09 18:22:21	1	1	1	2	1	0	0	1	1	0	1	0	0	0		2
44	day_31_arm_1			2019-05-10 20:04:05	1	0	0	2	1	0	0	1	1	0	1	0	0	0		2
44	day_32_arm_1			2019-05-11 22:17:37	1	0	0	1	1	1	0	1	1	0	1	0	0	0		2
44	day_33_arm_1			2019-05-13 08:56:24	1	1	0	1	1	0	0	1	1	0	1	0	0	0		2
44	day_34_arm_1			2019-05-13 19:11:35	1	0	0	1	1	1	0	1	1	0	1	0	0	0		2
44	day_35_arm_1			2019-05-14 19:45:45	1	1	0	1	1	1	0	1	1	0	1	0	0	0		2
44	day_36_arm_1			2019-05-15 18:12:58	1	1	1	2	1	0	0	1	0	0	1	0	0	0		2
44	day_37_arm_1			2019-05-16 18:32:09	0	0	1	1	1	0	0	1	0	0	1	0	0	0		2
44	day_38_arm_1			2019-05-17 20:35:22	1	0	0	1	1	1	0	1	1	0	1	0	0	0		2
45	day_1_arm_1			2019-04-10 23:32:52	1	2	0	1	1	1	0	0	1	0	0	0	0	0		2
45	day_2_arm_1			2019-04-11 21:26:30	1	1	1	1	1	1	1	0	1	0	0	0	0	0	Imorgon förmiddag lämnar jag Malmö och åker upp till Eringsboda i norra Blekinge, där jag stannar tills onsdag.	2
45	day_3_arm_1			2019-04-12 22:01:33	2	1	1	1	1	1	1	0	1	0	0	0	0	0	Befinner mig i Eringsboda i norra Blekinge. Mitt allmäntillstånd är kraftigt försvagat (ont i huvudet, orkeslös etc) men vet ej om det hänger ihop med allergin eller om jag 'bara' har drabbats av en infektion.	2
45	day_4_arm_1			2019-04-13 22:04:18	2	2	2	2	2	1	1	0	1	0	0	0	0	0	Mitt sjukdomstillstånd är fortfarande oklart, vet ej om jag lider av allergi eller infektion. Har mycket ont i huvudet och känner mig trött, orkeslös och hängig. Symptomen lindras dock av en Ipren plus en Alvedon, vilket jag tar två gånger per dygn. Befinner mig även idag i Eringsboda i norra Blekinge.	2
45	day_5_arm_1			2019-04-15 00:19:18	1	1	0	2	1	1	0	0	1	0	0	0	0	0	Befinner mig fortfarande i Eringsboda och är fortsatt sjuk, men tar bara min alvedon/iprenkur två gånger per dygn.	2
45	day_6_arm_1			2019-04-16 06:17:47	1	1	1	2	2	2	1	0	1	0	0	0	0	0	Befinner mig fortfarande i Eringsboda och är fortsatt sjuk (ont i huvud och hals, nedsatt ork etc). Har därför även fortsatt med alvedon/iprenkuren några gånger per dygn.	2
45	day_7_arm_1			2019-04-16 19:39:34	2	1	1	2	2	1	1	0	1	0	0	0	0	0	Åker hem till Malmö nu under kvällen. Har varit fortsatt hängig och fått mer ont i halsen.	2
45	day_8_arm_1			2019-04-17 22:04:16	1	1	1	1	2	1	0	0	1	0	0	0	0	0		2
45	day_9_arm_1			2019-04-19 07:26:46	3	3	3	3	3	3	1	0	1	0	1	1	1	0	Jag fick en rejäl allergisk reaktion, efter att ha vistats utomhus i solen i flera timmar. Därför tog jag en omgång av preparaten från nödkitet vid tretiden, varpå problemen försvann nästan omgående. Jag misstänker starkt att jag har fått en kolsaltsspruta...	2
45	day_10_arm_1			2019-04-19 22:41:11	2	2	2	2	3	2	1	0	1	0	0	0	0	0		2
45	day_11_arm_1			2019-04-20 18:31:21	2	2	2	2	3	3	1	0	1	0	1	1	1	0	Efter att ha vistats utomhus hela dagen blev allergireaktionen så pass stark att jag valde att ta en omgång av preparaten i nödkitet.	2
45	day_12_arm_1			2019-04-21 18:48:41	2	2	2	2	2	2	0	0	1	0	1	1	1	0		2
45	day_13_arm_1			2019-04-22 19:13:20	2	2	2	2	2	2	0	0	1	0	0	0	0	0		2
45	day_14_arm_1			2019-04-24 07:59:29	2	2	2	2	2	2	0	0	1	0	1	1	1	0		2
45	day_15_arm_1			2019-04-24 18:02:23	2	2	2	2	2	2	0	0	1	0	1	1	1	0		2
45	day_16_arm_1			2019-04-25 21:35:53	1	1	1	1	1	1	0	0	0	0	0	0	0	0		2
45	day_17_arm_1			2019-04-26 21:56:50	2	2	2	2	2	2	0	0	0	0	1	1	1	0		2
45	day_18_arm_1			2019-04-27 21:37:49	1	1	1	1	1	1	0	0	0	0	0	0	0	0	Äntligen kom regnet till Malmö!	2
45	day_19_arm_1			2019-04-28 21:24:52	2	2	2	2	2	2	0	0	0	0	1	1	1	0		2
45	day_20_arm_1			2019-04-29 18:40:49	1	1	1	1	2	2	0	0	0	0	1	1	1	0		2
45	day_21_arm_1			2019-04-30 18:54:27	1	1	1	1	1	1	0	0	0	0	1	1	1	0		2
45	day_22_arm_1			2019-05-01 21:08:43	1	1	1	1	1	1	0	0	0	0	1	1	1	0		2
45	day_23_arm_1			2019-05-02 21:32:56	1	1	1	1	1	1	0	0	1	0	1	1	1	0		2
45	day_24_arm_1			2019-05-03 21:10:40	1	1	1	1	1	1	0	0	0	0	0	0	0	0		2
45	day_25_arm_1			2019-05-04 18:57:09	2	1	1	1	2	2	0	0	0	0	0	0	0	0		2
45	day_26_arm_1			2019-05-05 18:29:38	1	1	1	1	1	1	0	0	0	0	0	0	0	0		2
45	day_27_arm_1			2019-05-06 18:51:19	1	1	1	1	1	1	0	0	0	0	0	0	0	0		2
45	day_28_arm_1			2019-05-07 19:11:50	1	1	1	1	1	1	0	0	0	0	0	0	0	0		2
45	day_29_arm_1			2019-05-08 18:52:12	1	1	1	1	1	1	0	0	0	0	0	0	0	0		2
45	day_30_arm_1			2019-05-09 18:17:20	1	1	1	1	1	1	0	0	0	0	0	0	0	0		2
45	day_31_arm_1			2019-05-10 18:06:02	1	2	2	2	1	1	1	0	0	0	1	1	1	0		2
45	day_32_arm_1			2019-05-11 19:19:10	1	1	1	1	1	1	0	0	0	0	1	1	1	0		2
45	day_33_arm_1			2019-05-12 21:44:29	1	1	1	1	1	1	1	0	0	0	0	0	0	0		2
45	day_34_arm_1			2019-05-13 18:06:39	1	1	1	1	0	0	0	0	0	0	0	0	0	0		2
45	day_35_arm_1			2019-05-15 07:16:17	1	1	1	1	0	0	0	0	0	0	0	0	0	0		2
45	day_36_arm_1			2019-05-16 08:34:39	1	1	2	1	0	0	2	0	0	0	0	0	0	0		2
45	day_37_arm_1			2019-05-16 19:15:17	1	1	1	1	0	0	1	0	0	0	0	0	0	0		2
45	day_38_arm_1			2019-05-17 18:48:06	1	2	2	2	1	1	0	0	0	0	1	1	1	0		2
46	day_1_arm_1			2019-04-10 20:54:27	1	0	0	2	1	0	0	0	1	0	1	1	1	0		2
46	day_2_arm_1			2019-04-11 22:02:20	1	0	0	2	0	1	0	0	1	0	1	1	1	0		2
46	day_3_arm_1			2019-04-12 18:22:25	1	0	0	2	0	1	1	0	1	0	1	1	1	0		2
46	day_4_arm_1			2019-04-13 18:02:56	1	0	0	2	1	1	0	0	1	0	1	1	1	0		2
46	day_5_arm_1			2019-04-14 18:01:30	1	0	1	1	0	1	0	0	1	0	1	1	1	0		2
46	day_6_arm_1			2019-04-15 20:05:06	1	1	1	1	2	1	0	0	0	0	1	1	1	0		2
46	day_7_arm_1			2019-04-16 18:01:57	2	0	1	1	2	2	1	1	1	0	0	0	0	0		2
46	day_8_arm_1			2019-04-17 20:37:23	1	0	0	1	2	2	0	0	0	0	0	0	0	0		2
46	day_9_arm_1			2019-04-18 21:06:13	1	1	2	2	3	2	2	1	1	0	0	0	0	0		2
46	day_10_arm_1			2019-04-19 20:23:52	2	2	3	3	3	3	2	2	1	0	1	1	1	0	Blev väldigt dålig på kvällen igår så tog medicin i förmiddags men änfå har dagen varit den värsta hittills	2
46	day_11_arm_1			2019-04-20 22:40:07	2	2	2	2	3	2	2	2	1	0	1	1	1	0	Tog de tillåtna medicinerna. Men ändå mycket besvär o symptom	2
46	day_12_arm_1			2019-04-21 20:41:34	2	2	2	2	3	3	2	2	1	0	1	1	1	0		2
46	day_13_arm_1			2019-04-22 19:26:56	2	3	2	3	2	2	3	3	1	0	1	1	1	0	Hade ingen inhalator hemma men hade behövt. Varit förfärligt idag	2
46	day_14_arm_1			2019-04-23 19:07:56	2	2	2	2	3	3	3	3	1	0	1	1	1	0		2
46	day_15_arm_1			2019-04-24 20:48:58	1	2	2	3	3	3	3	3	1	0	1	1	1	0		2
46	day_16_arm_1			2019-04-25 22:50:25	2	2	2	3	3	3	3	3	1	0	1	1	1	0		2
46	day_17_arm_1			2019-04-26 19:28:23	2	2	2	2	3	3	3	3	1	0	1	1	1	0		2
46	day_18_arm_1			2019-04-27 22:03:17	1	1	1	2	2	2	1	1	1	0	1	1	1	0	Ösregnat hela dagen så lite 'utrensning' av pollen	2
46	day_19_arm_1			2019-04-28 19:56:33	2	1	2	2	2	2	1	2	1	0	1	1	1	0		2
46	day_21_arm_1			2019-05-01 08:13:12	2	1	2	2	2	2	2	2	1	0	1	1	1	0		2
46	day_22_arm_1			2019-05-01 20:56:16	1	2	2	2	3	2	2	2	1	0	1	1	1	0		2
46	day_23_arm_1			2019-05-02 21:06:42	2	2	2	3	3	2	3	3	1	0	1	1	1	0		2
46	day_24_arm_1			2019-05-03 21:18:29	1	2	2	2	2	3	2	2	1	0	1	1	1	0		2
46	day_25_arm_1			2019-05-04 21:30:53	3	2	2	3	2	3	2	2	1	0	1	1	1	0		2
46	day_26_arm_1			2019-05-05 21:57:05	2	3	3	3	3	2	2	2	1	0	1	1	1	0		2
46	day_27_arm_1			2019-05-07 07:25:08	1	1	2	2	2	1	1	1	1	0	1	1	1	0		2
46	day_28_arm_1			2019-05-08 08:59:36	3	3	3	2	2	2	1	1	1	0	1	1	1	0		2
46	day_29_arm_1			2019-05-09 08:37:34	2	2	2	2	2	2	1	1	1	0	1	1	1	0		2
46	day_30_arm_1			2019-05-09 18:06:28	2	1	2	2	1	1	1	0	1	0	1	1	1	0		2
46	day_31_arm_1			2019-05-10 20:47:11	2	2	2	1	1	1	0	0	1	0	1	1	1	0		2
46	day_32_arm_1			2019-05-11 22:02:27	3	2	2	2	1	1	0	1	1	0	1	1	1	0		2
46	day_33_arm_1			2019-05-12 18:54:04	1	1	1	1	0	0	0	0	0	0	1	1	1	0		2
46	day_34_arm_1			2019-05-13 18:05:26	1	1	1	1	0	1	0	0	1	0	1	1	1	0	Besvärsfri förcflrsts gången efter mediciner	2
46	day_35_arm_1			2019-05-14 18:39:15	1	1	1	1	2	2	1	1	1	0	1	0	1	0		2
46	day_36_arm_1			2019-05-15 20:44:35	1	0	0	1	1	0	0	0	0	0	1	1	1	0		2
46	day_37_arm_1			2019-05-16 18:55:33	0	0	1	1	1	0	0	0	0	0	1	1	1	0		2
46	day_38_arm_1			2019-05-17 21:43:31	1	1	1	1	1	0	0	0	1	0	1	1	1	0		2
47	day_1_arm_1			2019-04-10 22:19:08	1	0	1	2	0	0	0	0	1	0	1	0	0	0		2
47	day_2_arm_1			2019-04-11 18:26:31	0	0	0	0	0	0	0	0	1	0	1	0	0	0		2
47	day_3_arm_1			2019-04-12 18:11:53	0	2	0	0	0	0	0	0	1	0	1	0	1	0		2
47	day_4_arm_1			2019-04-13 18:45:27	0	2	2	0	0	0	0	0	0	0	0	0	0	0	Har tömt centraldammsugare.	2
47	day_5_arm_1			2019-04-14 19:00:11	0	2	2	0	1	0	0	0	0	0	0	0	0	0		2
47	day_6_arm_1			2019-04-15 18:44:52	0	1	2	0	1	0	0	0	1	0	0	0	0	0		2
47	day_7_arm_1			2019-04-16 18:33:28	1	2	2	0	0	0	0	0	0	0	0	0	0	0	Flyttar kontor. Mycket damm i omlopp.	2
47	day_8_arm_1			2019-04-17 18:29:30	2	3	2	1	3	0	1	0	1	0	0	0	0	0	Flyttar kontor. Mycket damm.	2
47	day_9_arm_1			2019-04-18 19:09:12	2	3	2	1	2	0	0	0	1	0	1	0	1	0	Är i Hällevik. Sölvesborgs kommun. Ankom 13:00 från Malmö	2
47	day_10_arm_1			2019-04-19 19:50:55	1	3	2	1	2	0	0	0	0	0	1	0	1	0	I Hällevik Sölvesborg kommun. Mellan 13:00 och 19:00 i Olofström i ett hem med katt.	2
47	day_11_arm_1			2019-04-20 18:36:48	0	3	1	0	0	0	0	0	0	0	0	0	1	0	Är i Hällevik, Sölvesborgs kommun.	2
47	day_12_arm_1			2019-04-21 19:31:49	1	3	2	0	3	0	0	0	1	0	1	1	1	0	I Hällevik Sölvesborgs kommun.	2
47	day_13_arm_1			2019-04-22 18:39:07	1	2	2	3	1	0	0	2	1	0	1	0	1	0	På förmiddagen i Hällevik, Sölvesborgs kommun. Tillbaks i Malmö efter ett.	2
47	day_14_arm_1			2019-04-23 22:17:30	1	2	2	2	1	0	0	0	0	0	1	0	1	0		2
47	day_15_arm_1			2019-04-24 18:34:50	0	1	1	0	3	0	0	1	1	0	1	1	0	0		2
47	day_16_arm_1			2019-04-25 19:03:14	1	1	0	1	1	0	0	0	0	0	1	0	0	0		2
47	day_17_arm_1			2019-04-26 19:32:08	0	0	0	1	2	0	0	0	1	0	1	0	0	0		2
47	day_18_arm_1			2019-04-27 19:13:13	0	0	0	0	0	0	0	2	0	0	1	0	0	0	Varit på buss från Malmö till Lübeck tur och retur under dagen.	2
47	day_19_arm_1			2019-04-28 20:12:58	1	1	0	1	3	1	0	0	0	0	0	1	0	0		2
47	day_20_arm_1			2019-04-29 19:34:06	0	2	0	0	2	0	0	0	0	0	1	0	1	0		2
47	day_21_arm_1			2019-04-30 19:15:07	1	3	3	1	2	1	0	2	0	0	1	0	1	0	Krattar gräs efter mossrivning. Jag vet. Knäppt som allergiker, men trädgården tar tyvärr inte hänsyn....	2
47	day_22_arm_1			2019-05-01 20:32:34	1	2	3	1	1	1	0	0	0	0	1	0	0	0	Grävt i trädgården	2
47	day_23_arm_1			2019-05-02 21:50:49	1	0	0	0	0	0	0	0	1	0	0	0	0	0		2
47	day_24_arm_1			2019-05-03 19:45:59	3	0	1	1	1	0	0	0	1	0	1	0	1	0		2
47	day_25_arm_1			2019-05-04 18:23:17	1	2	1	1	1	0	2	2	1	0	1	1	1	0	Städat, plockat ner gardiner	2
47	day_26_arm_1			2019-05-05 18:39:49	2	2	1	1	2	0	0	0	0	0	1	1	1	0		2
47	day_27_arm_1			2019-05-06 18:47:19	0	2	1	1	0	0	0	0	1	0	1	0	1	0		2
47	day_28_arm_1			2019-05-07 19:16:27	1	2	2	2	0	0	0	3	0	0	1	0	1	0		2
47	day_29_arm_1			2019-05-08 22:50:53	0	0	0	0	0	0	0	0	1	0	0	0	0	0		2
47	day_30_arm_1			2019-05-09 18:18:54	1	0	2	2	1	0	0	2	0	0	1	0	0	0		2
47	day_31_arm_1			2019-05-10 18:10:59	0	0	0	1	1	0	0	1	0	0	0	0	0	0		2
47	day_32_arm_1			2019-05-11 18:57:01	0	0	0	1	0	0	0	1	1	0	0	0	0	0		2
47	day_33_arm_1			2019-05-12 19:25:21	1	1	2	2	0	0	0	2	1	0	0	0	0	0	Förkyld	2
47	day_34_arm_1			2019-05-13 19:28:25	3	1	3	3	2	2	0	2	0	0	0	0	0	0	Förkyld	2
47	day_35_arm_1			2019-05-14 18:42:28	3	1	3	3	2	2	0	2	1	0	0	0	0	0	Förkyld	2
47	day_36_arm_1			2019-05-15 19:19:09	3	3	2	3	1	2	0	1	1	0	0	0	0	0	Förkyld	2
47	day_37_arm_1			2019-05-16 19:49:58	3	3	3	3	1	1	0	2	1	0	0	0	0	0	Förkyld	2
47	day_38_arm_1			2019-05-17 19:41:57	3	1	1	2	0	0	0	1	1	0	0	0	0	0	Flykten	2
49	day_1_arm_1			2019-04-10 18:59:32	1	2	2	1	2	3	1	0	1	0	1	1	1	0		2
49	day_2_arm_1			2019-04-11 22:03:28	1	2	2	2	2	2	1	0	1	0	1	1	1	0		2
49	day_3_arm_1			2019-04-12 20:37:31	1	2	1	1	1	1	2	0	0	0	1	1	0	0		2
49	day_4_arm_1			2019-04-13 20:59:09	1	2	1	1	1	1	1	0	0	0	1	0	0	0		2
49	day_5_arm_1			2019-04-14 18:55:23	1	2	1	2	2	2	1	0	0	0	1	0	0	0		2
49	day_6_arm_1			2019-04-15 19:57:40	2	2	2	2	2	2	1	0	1	0	1	1	0	0		2
49	day_7_arm_1			2019-04-16 20:48:56	2	2	1	1	2	2	1	0	1	0	0	0	0	0		2
49	day_8_arm_1			2019-04-17 18:06:41	2	2	2	2	2	2	1	0	1	0	0	0	0	0		2
49	day_9_arm_1			2019-04-18 18:17:14	2	2	2	2	3	3	2	1	1	0	0	0	0	0		2
49	day_10_arm_1			2019-04-19 18:06:01	2	2	2	2	3	3	2	1	1	0	0	0	0	0		2
49	day_11_arm_1			2019-04-20 18:47:02	3	2	3	3	3	3	2	1	1	0	1	1	1	0	Började med 'nödmedicinen' i morse direkt när jag vaknade.	2
49	day_12_arm_1			2019-04-21 19:50:11	2	2	2	2	3	3	2	1	1	0	1	1	1	0		2
49	day_13_arm_1			2019-04-22 19:27:31	2	2	1	1	3	2	1	1	1	0	1	1	1	0		2
49	day_14_arm_1			2019-04-23 19:14:51	2	2	1	1	3	3	1	1	1	0	1	1	1	0		2
49	day_15_arm_1			2019-04-24 19:57:31	2	2	2	2	3	3	1	1	1	0	1	1	1	0		2
49	day_16_arm_1			2019-04-25 18:28:46	2	2	1	2	3	3	2	1	1	0	1	1	1	0		2
49	day_17_arm_1			2019-04-26 21:33:24	1	2	1	1	3	3	2	1	1	0	1	1	1	0		2
49	day_18_arm_1			2019-04-27 22:36:35	1	2	1	1	2	2	2	1	1	0	1	1	1	0		2
49	day_19_arm_1			2019-04-28 20:41:55	1	1	1	1	2	2	2	1	1	0	1	1	1	0		2
49	day_20_arm_1			2019-04-29 19:34:14	1	2	1	1	3	3	2	1	1	0	1	1	1	0		2
49	day_21_arm_1			2019-04-30 18:44:22	1	2	1	1	3	3	2	1	1	0	1	1	1	0		2
49	day_22_arm_1			2019-05-01 22:07:05	1	1	1	1	3	3	1	1	1	0	1	1	1	0		2
49	day_23_arm_1			2019-05-02 19:52:50	1	1	1	1	2	2	1	1	1	0	1	1	1	0		2
49	day_24_arm_1			2019-05-03 19:16:25	1	1	1	1	2	2	1	1	1	0	1	1	1	0		2
49	day_25_arm_1			2019-05-04 18:08:40	1	1	1	1	2	2	1	1	1	0	1	1	1	0		2
49	day_26_arm_1			2019-05-05 19:57:27	0	1	0	0	1	1	1	0	0	0	1	1	1	0		2
49	day_27_arm_1			2019-05-06 19:22:31	0	1	1	1	2	2	1	1	1	0	1	1	1	0		2
49	day_28_arm_1			2019-05-07 18:51:57	0	1	1	0	1	1	1	1	1	0	1	1	1	0		2
49	day_29_arm_1			2019-05-08 20:51:22	0	1	1	0	1	1	1	1	1	0	0	0	0	0		2
49	day_30_arm_1			2019-05-09 18:31:43	1	1	1	0	1	1	1	1	1	0	0	1	1	0		2
49	day_31_arm_1			2019-05-10 19:50:34	1	1	1	0	1	1	1	1	1	0	0	1	1	0		2
49	day_32_arm_1			2019-05-11 18:46:03	1	1	1	0	1	1	1	1	1	0	0	1	1	0		2
49	day_33_arm_1			2019-05-12 21:28:30	1	1	1	0	1	1	0	0	1	0	0	1	0	0		2
49	day_34_arm_1			2019-05-13 19:05:16	0	1	1	0	1	1	0	0	0	0	0	1	0	0		2
49	day_35_arm_1			2019-05-14 18:05:02	1	1	0	0	1	1	0	0	0	0	0	1	0	0		2
49	day_36_arm_1			2019-05-15 19:11:11	1	1	1	1	1	1	1	0	1	0	0	0	0	0		2
49	day_37_arm_1			2019-05-16 19:52:22	1	1	1	1	1	1	1	0	1	0	0	1	1	0		2
49	day_38_arm_1			2019-05-17 19:44:17	1	1	1	1	1	1	1	0	0	0	0	1	1	0		2
51	day_1_arm_1			2019-04-10 18:26:49	1	0	0	0	1	1	1	0	1	0	1	1	0	0		2
51	day_2_arm_1			2019-04-11 20:45:24	1	0	0	0	2	0	2	2	1	0	1	1	0	0		2
51	day_3_arm_1			2019-04-12 18:41:37	1	0	0	0	2	0	1	2	0	0	1	1	0	0		2
51	day_4_arm_1			2019-04-13 18:31:35	1	0	0	0	2	0	2	2	0	0	1	1	0	0		2
51	day_5_arm_1			2019-04-14 18:08:53	1	0	0	0	1	0	1	1	0	0	1	1	0	0	Har varit väldigt aktiv idag. Först 7 km promenad på morgonen och därefter 3 timmar mountainbike. Svårt att värdera andningen då...	2
51	day_6_arm_1			2019-04-15 21:48:00	1	0	0	0	2	0	0	1	1	1	1	1	0	0	Fick gå hem idag frän jobb- kände mig jättekonstig i huvudet. Vet inte om det har med allergin att göra.	2
51	day_7_arm_1			2019-04-16 19:54:01	0	0	1	0	1	0	1	1	1	0	1	1	0	0	Har varit hemma idag pga konstig känsla i huvudet och huvudvärk. Vet ej om det är pga allergin	2
51	day_8_arm_1			2019-04-17 21:25:19	1	0	0	0	1	0	2	2	1	1	0	0	0	0	Har huvudvärk och är tungandad. Hade problem med andningen inatt. Som ångest men utan oron, typ.	2
51	day_9_arm_1			2019-04-18 22:24:47	0	0	1	0	2	0	1	2	1	1	0	0	0	1	Har tagit Bricanyl som jag fick recept på idag. Vaknade kl 02 inatt (12 timmar efter injektionen) med hög puls och märkte att jag kunde andas ordentligt!Kände mig 5 kg lättare och var jättepigg.!Jag blev så glad och tänkte att YES det var kortison i sprutan! Men.... när jag fick från parkeringen till jobb(15min) blev jag jätteandfådd :(. Blev även tröttare o tröttade under dagen. Med facit i hand…	2
51	day_10_arm_1			2019-04-19 18:48:15	1	0	2	1	3	0	2	2	0	0	0	0	0	1		2
51	day_11_arm_1			2019-04-20 18:56:38	1	0	2	1	3	0	2	2	0	0	1	1	1	1	Var tvungen att ta ögondroppar (Lecrolyn) innan sänggåendet igår samt 04.00 imorse. Förfärlig natt! Som ögonen kliade!! Påbörjade min medicinering idag (räddningskitet).	2
51	day_12_arm_1			2019-04-22 00:33:14	1	0	1	0	3	0	2	2	0	0	1	1	1	1	Igårkväll (20/4 kl 22.30) fick jag ta extra ögondroppar. Idag 21/4 fick jag ta extra ögondroppar kl 11 samt en extra antihistamintablett kl 13.00. Har glömt skriva att jag tar Bricanyl 3 ggr/dag sedan i torsdags 18/4. Enl receptet ska jag bara ta 2 ggr/ dag.	2
51	day_13_arm_1			2019-04-22 18:45:28	0	0	0	0	3	0	1	2	0	0	1	1	1	1	Har redan tagit ögondroppar 4 gånger idag ( nu är kl 18.40) Tog kl 07.30, 11.00, 17.00 och 18.30 kommer nog behöva ta innan jag lägger mig. Har försökt att inte klia mig i ögonen men nu har jag kliat så dom är helt fördärvade. Jag kommer kontakta er imorgon, jag klarar inte av detta mer. Märker ingen effekt av Bricanyl som jag tar 3 ggr/dag. Ska ringa till VC och höra om det finns starkare medici…	2
51	day_14_arm_1			2019-04-23 20:38:10	1	0	1	0	3	0	3	3	0	1	1	1	1	1	Tog extra ögondroppar kl 11, 13 och 17. Bricanyl 3ggr/ dag. Kliade något fruktansvärt i ögonen i går kväll! Var tvungen att klia- ögonen såriga. Imorse kunde jag knappt öppna ögonen pga svullnad. Var hemma idag pga detta samt mycket hosta. Fick utskrivet kortison tabletter men pga klydd m receptet kinde jag inte hämta ut förrän på em. Tog 10 mg Prednisolon kl 15. Har inte märkt jättestor skillnad…	2
51	day_15_arm_1			2019-04-24 18:53:27	0	0	0	0	1	0	3	2	0	1	1	1	1	1	Utöver er medicin: 10 mg Prednisolon imorse. Ögondroppar 11.00 och 17.00 Fick utskrivet Symbicort idag och tog första dosen vid 13-tiden. Igår kväll vid sista hund-rundan kl 21 hostade jag så mycket att jag klöktes. Fick vända hem direkt. Imorse kändes det helt OK, jag klädde mig o var beredd att gå till jobb men vid morgon-hundrundan började jag hosta lika mycket som i gårkväll. Blev helt kallsv…	2
51	day_16_arm_1			2019-04-25 20:38:47	0	0	0	0	1	0	1	3	0	1	1	1	1	1	Utöver er medicin: Symbicort 2 puffar kl 5.30 , 1 puff kl 7.30, 2 puffar 17.00. Ögondroppar kl 9 och kl 15 Bricanyl morgon, middag och kväll.	2
51	day_17_arm_1			2019-04-26 21:21:20	0	0	0	0	2	0	1	2	0	0	1	1	1	1	Ledig dag idag. Utöver er medicin: Prednisolon 10 mg morgon Symbicort 2 puffar morgon och kväll Bricanyl kl 7.30 och 15.00 Ögondroppar kl 10, 15 och 19.	2
51	day_18_arm_1			2019-04-27 20:01:14	0	0	0	0	1	0	1	2	0	0	1	1	1	1	Utöver er medicin Prednisolon 10 mg Symbicort 2 puffar morgon och kväll Bricanyl kl 10 Ögondroppar kl 10 Blir väldigt tungandad vid promenader.	2
51	day_19_arm_1			2019-04-28 20:02:01	0	0	0	0	1	0	1	2	0	0	1	1	1	1	Utöver er medicin: Symbicort 2 puffar morgon och kväll Bricanyl 1 puff kl 10 och 2 puffar 15.30. Ögondroppar kl 10 Har jätteproblem m andningen när jag är ute o går. Börjar bli rätt less på det nu.	2
51	day_20_arm_1			2019-04-29 20:58:21	0	0	0	0	1	0	0	3	0	0	1	1	1	1	Utöver er medicin Symbicort 2 puffar kl 12 samt 2 puffar kl 19. Var på akuten i em pga att jag är så tungandad och andfådd. Märker ingen hjälp av Symbicorten. Alla provet var bra... Fattar inte varför jag är så andfådd.	2
51	day_21_arm_1			2019-04-30 23:53:06	0	0	0	0	1	0	2	2	0	0	1	1	1	1	Utöver er medicin Symbicort 2 puffar morgon och kväll. Bricanyl 7.30	2
51	day_22_arm_1			2019-05-01 20:00:16	0	0	0	0	1	0	1	2	0	0	1	1	1	1	Utöver er medicin: Ögondroppar kl 17 Symbicort 2 puffar morgon och kväll. Har bara haft problem med tung andning vid ansträngning/promenader= andningen är bättre. Ps Sista dagarna hamnar ert mail i skräpposten !Ds	2
51	day_23_arm_1			2019-05-02 21:33:29	0	0	0	0	1	0	1	1	0	0	1	1	1	1	Utöver er medicin Symbicort 2 puffar morgon och kväll Bricanyl 11.00 samt 16.15. Blir fortfarande väldigt andfådd så fort jag går men något bättre idag.	2
51	day_24_arm_1			2019-05-03 19:44:19	0	0	0	0	1	0	1	1	0	0	1	1	1	1	Utöver er medicin Symbicort 2 puffar morgon och kväll samt ögondroppar kl 10 och 17	2
51	day_25_arm_1			2019-05-04 18:16:46	0	0	0	0	0	0	1	1	0	0	1	1	1	1	Bricanyl kl 14 inför promenad Symbicort morgon och kväll	2
51	day_26_arm_1			2019-05-05 18:07:54	0	0	0	0	1	0	0	1	0	0	1	1	1	1	Utöver er medicin Ögondroppar kl 11 Symbicort 2 puffar morgon och kväll	2
51	day_27_arm_1			2019-05-06 18:29:09	0	0	0	0	1	0	2	1	0	0	1	1	1	1	Utöver er medicin: Fick ta ögondroppar igår kväll efter sena promenaden. Symbicort 2 puffar morgon o kväll. Har kliat i halsen hela dagen. Hostar upp slem.	2
51	day_28_arm_1			2019-05-07 20:37:44	0	0	0	0	1	0	2	1	1	0	1	1	1	1	Utöver era mediciner Symbicort 2 puffar morgon och kväll Bricanyl 2 puffar kl 18 Har hostat hela dan	2
51	day_29_arm_1			2019-05-08 21:27:56	0	0	0	0	1	0	1	1	0	0	1	1	1	1	Utöver er medicin 2 puffar Symbicort morgon o kväll	2
51	day_30_arm_1			2019-05-09 21:43:35	0	0	0	0	1	0	0	1	0	0	1	1	1	1	Utöver er medicin: Symbicort 2 puffar morgon o kväll Bricanyl 2 puffar kl 07.30 (när jag kom t jobb) Ögondroppar kl 18 innan promenad. Kändes som om jag hade grus i ögonen under promenad i skogen.	2
51	day_31_arm_1			2019-05-10 18:18:08	0	0	0	0	0	0	0	0	0	0	1	1	1	1	Åkte till Lübeck tidigt o morse. Är där t.om söndag kväll. Har tagit 2 puffar Symbicort imorse och nu ikväll.	2
51	day_32_arm_1			2019-05-11 18:02:13	0	0	0	0	0	0	0	0	0	0	1	1	1	1	Symbicort 2 puffar morgon och kväll Är i Lübeck	2
51	day_33_arm_1			2019-05-12 18:29:29	0	0	0	0	1	0	0	0	0	0	1	1	0	1	Glömde ta nässpray imorse. 2 puffar Symbicort imorse. Kommer ta 2 puffar ikväll samt Nasonex. Reste från Lübeck kl 14 idag, är hemma vid 20 tiden.	2
51	day_34_arm_1			2019-05-13 21:50:33	0	0	0	0	0	0	0	1	0	0	1	1	1	1	Symbicort 2puffar morgon och kväll	2
51	day_35_arm_1			2019-05-14 21:32:09	0	0	0	0	0	0	0	0	0	0	1	1	1	1	Symbicort 2 puffar morgon o kväll Kände av klåda i ögonen under skogspromenad. Försvann när jag kom hem.	2
51	day_36_arm_1			2019-05-15 18:01:40	0	0	0	0	1	0	0	0	0	0	1	1	1	1	Symbicort 2 puffar morgon och kväll	2
51	day_37_arm_1			2019-05-16 20:44:32	0	0	0	0	0	0	0	0	0	0	1	1	1	1	Symbicort 2 puffar morgon o kväll	2
51	day_38_arm_1			2019-05-17 18:07:48	0	0	0	0	0	0	0	0	0	0	1	1	0	1	Symbicort 2 puffar morgon och kväll	2
52	day_2_arm_1			2019-04-11 18:41:58	1	2	1	3	0	0	3	3	1	0	1	0	1	1	Mest problem med astma	2
52	day_3_arm_1			2019-04-12 21:45:32	1	1	0	3	3	0	2	3	1	0	1	0	0	1	Tungt att andas, ont i öronen och e trött	2
52	day_4_arm_1			2019-04-13 19:56:03	1	1	3	1	0	0	3	2	1	0	0	0	0	1	Symbicort inhalation dagligen och ömt i öron	2
52	day_5_arm_1			2019-04-15 06:51:40	1	1	1	2	1	1	2	2	1	0	1	0	1	1	Jobbigt med ont i örat också	2
52	day_6_arm_1			2019-04-15 19:18:38	2	1	3	2	1	1	3	3	1	0	1	0	0	1		2
52	day_7_arm_1			2019-04-16 21:36:35	0	0	0	1	0	0	2	2	1	0	0	0	0	0	Ont i öron	2
52	day_8_arm_1			2019-04-17 21:50:42	1	0	2	2	1	2	3	2	1	0	0	0	0	0	Ont i öra	2
52	day_9_arm_1			2019-04-19 00:51:46	2	2	3	3	2	2	3	2	1	1	0	0	0	0	Jobbigt att vänta två dagar efter inj på att kunna ta antihistamin och andra symptomlindrandre lkm. Ont i öra .... i dag var det varm och det exploderade nig med polllen. Rejält Värre i dag framåt em .	2
52	day_10_arm_1			2019-04-19 20:08:03	2	2	2	3	1	1	2	3	1	0	0	0	0	1	Kortison inhalation, tungt att andas.. nysningar nästäppa. Ont i öronen. Trött ... vaknat... muntorr..... dricker kopiösa mängder ramlösa som vanligt enl säsong	2
52	day_11_arm_1			2019-04-20 18:45:16	3	3	3	3	2	2	3	3	1	0	1	0	1	1	Kortison inhalation , öron ont.. törst ...	2
52	day_12_arm_1			2019-04-21 22:18:05	3	2	2	3	2	2	3	3	1	0	1	1	1	1	Kortison inhalation, ont i örat... törst... svårt att sova	2
52	day_13_arm_1			2019-04-22 22:29:30	2	2	2	3	1	1	2	2	1	0	1	1	1	1	Öron ont och svårt att sova samt extrem törst	2
52	day_14_arm_1			2019-04-23 18:18:35	1	1	2	3	2	2	3	3	1	0	1	1	1	1	Ont i öron,trött, törst...sover ur uselt	2
52	day_15_arm_1			2019-04-24 19:54:33	2	1	3	3	1	0	3	2	1	0	1	1	1	1	Svårt att sova, öron smärta . Törst och extrem muntorrhet( troligen antihistamin)	2
52	day_16_arm_1			2019-04-25 22:39:20	3	3	3	3	2	2	3	2	1	1	1	1	1	1	Ont i öra	2
52	day_17_arm_1			2019-04-26 23:09:54	1	1	2	2	2	0	1	1	1	0	1	0	1	1	Ont i örat, varit hos läkare i dag. Troligen allergi. Även törst.... muntorr	2
52	day_18_arm_1			2019-04-27 22:21:43	0	1	2	0	0	0	2	1	1	1	1	0	1	1		2
52	day_19_arm_1			2019-04-29 04:06:47	0	0	0	0	0	0	1	2	1	1	1	1	1	1		2
52	day_29_arm_1			2019-05-08 21:12:59	2	1	2	2	2	0	3	3	1	1	1	1	1	1	Migrän, trött insomnia	2
52	day_30_arm_1			2019-05-10 07:51:57	2	1	2	2	1	1	3	2	1	0	1	1	1	1	Ont intron trött men sover inte	2
52	day_31_arm_1			2019-05-11 08:19:14	2	1	2	2	1	1	2	2	1	0	1	0	0	1	Huvudvärk migränliknande	2
52	day_32_arm_1			2019-05-11 22:25:59	1	1	2	3	1	1	3	2	1	0	1	1	1	1	Ont i öronen , sömnsvårigheter	2
52	day_33_arm_1			2019-05-13 05:47:15	1	1	2	2	2	2	2	2	1	0	1	1	0	1	Trött öron ont	2
52	day_34_arm_1			2019-05-13 22:42:28	1	1	2	3	1	1	2	2	1	0	1	0	0	0	Ont i öra trött, insomnia	2
52	day_35_arm_1			2019-05-15 07:46:32	2	1	2	3	2	1	2	2	1	0	1	0	1	1	Trött, insomnia	2
52	day_36_arm_1			2019-05-15 19:16:14	2	1	1	3	2	2	2	2	1	0	1	0	1	1	Insomnia trots oerhörd trötthet	2
52	day_37_arm_1			2019-05-17 08:08:08	2	2	2	3	1	1	1	1	1	0	1	0	1	1		2
53	day_1_arm_1			2019-04-10 20:49:59	0	0	0	0	1	1	0	0	0	0	1	0	0	0		2
53	day_2_arm_1			2019-04-11 21:01:20	0	1	1	0	1	2	0	0	1	0	1	1	1	0		2
53	day_3_arm_1			2019-04-12 20:18:38	0	0	1	0	0	1	0	0	0	0	1	1	1	0		2
53	day_4_arm_1			2019-04-13 22:08:22	0	1	0	0	1	1	0	0	0	0	1	1	1	0		2
53	day_5_arm_1			2019-04-14 23:40:45	0	0	1	0	1	2	0	0	0	0	1	1	1	0		2
53	day_6_arm_1			2019-04-15 19:29:24	1	1	1	0	1	1	0	0	0	0	1	1	1	0		2
53	day_7_arm_1			2019-04-16 19:01:41	1	1	1	0	1	1	1	0	0	0	0	0	0	0	Fått Spruta idag 16/4 kl 8:15	2
53	day_8_arm_1			2019-04-17 18:36:03	0	0	0	0	0	0	0	0	1	0	0	0	0	0	Känsla av illamående delar av dagen.	2
53	day_9_arm_1			2019-04-18 20:56:02	0	0	1	0	0	0	0	0	1	0	0	0	0	0		2
53	day_10_arm_1			2019-04-19 20:56:14	0	1	1	0	1	0	1	0	0	0	0	0	0	0		2
53	day_11_arm_1			2019-04-20 21:37:03	2	3	3	2	3	2	2	3	0	0	1	1	1	0		2
53	day_12_arm_1			2019-04-21 21:55:33	0	1	1	1	1	1	1	1	0	0	1	1	1	1		2
53	day_13_arm_1			2019-04-22 20:31:04	2	1	1	1	2	2	0	0	0	0	1	1	1	0		2
53	day_14_arm_1			2019-04-23 18:02:14	0	1	1	0	1	2	1	0	0	0	1	1	1	0		2
53	day_15_arm_1			2019-04-24 20:35:56	0	1	1	0	1	1	1	0	0	0	1	1	1	0		2
53	day_16_arm_1			2019-04-25 20:40:03	0	2	1	0	1	1	1	0	0	0	1	1	1	0		2
53	day_17_arm_1			2019-04-26 21:00:10	2	2	2	1	2	2	1	2	1	0	1	1	1	1		2
53	day_18_arm_1			2019-04-27 20:33:04	0	1	1	1	1	1	1	1	1	0	1	1	1	0		2
53	day_19_arm_1			2019-04-28 20:03:31	0	1	1	0	1	1	1	1	0	0	1	1	1	0		2
53	day_20_arm_1			2019-04-29 22:10:47	1	1	1	1	2	1	1	1	0	0	1	1	1	0		2
53	day_21_arm_1			2019-04-30 21:18:05	1	2	1	1	1	1	1	0	0	0	1	1	1	0		2
53	day_22_arm_1			2019-05-01 20:39:59	0	2	1	1	2	2	1	0	0	0	1	1	1	0		2
53	day_23_arm_1			2019-05-02 20:18:52	0	1	1	1	2	1	1	0	1	0	1	1	1	0		2
53	day_24_arm_1			2019-05-03 19:09:11	1	1	1	0	1	0	0	0	0	0	1	1	1	0		2
53	day_25_arm_1			2019-05-04 21:16:38	0	1	1	0	0	0	0	0	0	0	1	0	1	0		2
53	day_26_arm_1			2019-05-06 08:31:44	0	1	1	1	1	1	2	2	1	0	1	0	1	0		2
53	day_27_arm_1			2019-05-06 20:57:10	0	1	1	0	0	0	1	2	1	0	1	0	1	1		2
53	day_28_arm_1			2019-05-07 20:25:14	0	1	1	1	0	0	1	1	0	0	1	0	1	0		2
53	day_29_arm_1			2019-05-08 21:13:40	0	0	1	1	0	0	1	0	1	0	1	0	1	0		2
53	day_30_arm_1			2019-05-09 19:49:41	0	0	1	0	0	0	0	0	0	0	0	0	0	0		2
53	day_31_arm_1			2019-05-10 20:41:13	0	1	1	1	0	0	0	1	0	0	1	0	1	0		2
53	day_32_arm_1			2019-05-11 20:53:52	0	0	1	1	0	0	1	0	0	0	1	0	1	0		2
53	day_33_arm_1			2019-05-12 21:38:30	0	1	1	0	0	0	1	1	0	0	1	0	1	0		2
53	day_34_arm_1			2019-05-13 20:56:06	0	0	1	0	0	0	1	0	0	0	1	0	0	0		2
53	day_35_arm_1			2019-05-14 19:36:43	0	0	1	0	0	0	1	0	0	0	1	0	1	0		2
53	day_36_arm_1			2019-05-15 22:44:50	0	0	1	0	0	0	0	0	1	0	1	0	0	0		2
53	day_37_arm_1			2019-05-16 20:57:53	0	1	1	0	1	0	1	0	1	0	1	0	0	0		2
53	day_38_arm_1			2019-05-17 22:18:46	0	1	1	0	0	0	0	0	1	0	1	0	0	0		2
54	day_1_arm_1			2019-04-10 18:06:13	2	1	1	0	1	1	0	0	1	0	0	0	0	1		2
54	day_2_arm_1			2019-04-11 22:20:00	1	1	2	1	1	0	0	0	0	0	0	0	0	0		2
54	day_3_arm_1			2019-04-12 22:43:01	1	1	1	1	1	1	0	0	0	0	0	0	0	0	Varit inomhus i stort sett hela dagen.	2
54	day_4_arm_1			2019-04-13 21:42:48	1	1	1	1	1	0	0	1	1	0	0	0	0	0		2
54	day_5_arm_1			2019-04-14 22:54:01	0	0	1	1	0	0	0	0	1	0	0	0	0	0		2
54	day_6_arm_1			2019-04-15 20:03:13	1	0	2	1	1	0	0	0	0	0	0	0	0	0		2
54	day_7_arm_1			2019-04-16 18:55:24	2	1	2	1	3	0	1	0	0	0	0	0	0	0		2
54	day_8_arm_1			2019-04-17 19:16:05	2	0	2	1	3	2	0	0	0	0	0	0	0	0		2
54	day_9_arm_1			2019-04-18 19:08:27	2	1	2	1	3	1	0	0	0	0	0	0	0	0		2
54	day_10_arm_1			2019-04-19 18:54:58	3	0	2	1	3	1	1	0	0	0	0	1	1	0		2
54	day_11_arm_1			2019-04-20 18:13:37	1	0	0	1	1	1	0	0	0	0	1	1	1	0	Normaldoser	2
54	day_12_arm_1			2019-04-21 20:03:54	1	1	1	0	1	0	1	0	0	0	1	1	1	0		2
54	day_13_arm_1			2019-04-22 20:26:59	2	0	2	1	1	0	0	0	0	0	1	1	1	0		2
54	day_14_arm_1			2019-04-23 18:04:53	2	1	2	2	2	1	1	0	0	0	1	1	1	0	Normala doser	2
54	day_15_arm_1			2019-04-24 18:34:35	2	1	2	1	3	1	1	1	0	0	1	1	1	0	Normala doser	2
54	day_16_arm_1			2019-04-25 22:24:51	1	1	2	1	2	1	0	0	0	0	1	1	1	0	Normala doser.	2
54	day_17_arm_1			2019-04-26 18:53:39	1	1	1	1	1	0	0	0	0	0	1	1	1	0	Normala doser o varit inomhus hela dagen.	2
54	day_18_arm_1			2019-04-27 19:24:35	2	1	2	1	1	1	0	0	0	0	1	1	1	0		2
54	day_19_arm_1			2019-04-28 22:57:35	1	1	2	1	0	1	0	0	0	0	1	1	1	0	Normala doser	2
54	day_21_arm_1			2019-05-01 09:26:57	1	1	2	1	2	2	1	0	0	0	1	1	1	0	Normala doser	2
54	day_24_arm_1			2019-05-03 20:21:25	1	1	2	0	2	1	0	0	0	0	1	1	1	0	Normaila doser	2
54	day_25_arm_1			2019-05-04 23:09:25	1	1	1	0	2	1	1	0	0	0	1	1	1	0	Normala doser	2
54	day_26_arm_1			2019-05-05 20:07:29	1	1	0	0	0	0	0	1	0	0	1	1	1	0	Normala doser	2
54	day_27_arm_1			2019-05-06 19:18:20	0	0	1	0	1	1	1	0	0	0	1	1	1	0	Normala doser	2
54	day_28_arm_1			2019-05-07 21:26:25	0	0	1	0	1	1	0	0	0	0	1	1	1	0	Normala doser	2
54	day_29_arm_1			2019-05-08 19:12:46	1	0	1	0	0	0	1	0	0	0	1	1	1	0	Normala doser	2
54	day_30_arm_1			2019-05-09 18:05:37	1	0	1	1	0	0	0	0	0	0	1	1	1	0	Normala doser	2
54	day_31_arm_1			2019-05-10 23:52:33	0	0	0	1	0	1	0	0	0	0	1	1	1	0	Normala doser	2
54	day_32_arm_1			2019-05-11 20:04:30	1	0	0	1	0	0	0	0	0	0	1	1	1	0	Normala doser	2
54	day_33_arm_1			2019-05-12 18:40:27	0	0	0	1	0	0	0	0	0	0	1	1	1	0	Normala doser	2
54	day_34_arm_1			2019-05-13 20:08:17	0	0	1	1	0	0	0	0	0	0	1	1	1	0	Normala doser	2
54	day_35_arm_1			2019-05-14 18:40:12	1	0	0	0	0	0	0	0	0	0	0	0	0	0		2
54	day_36_arm_1			2019-05-15 20:31:45	0	0	0	0	0	0	0	0	0	0	1	0	0	0		2
54	day_37_arm_1			2019-05-16 22:24:42	0	0	0	0	0	0	0	1	0	0	1	0	0	0		2
54	day_38_arm_1			2019-05-17 21:42:45	1	0	2	0	0	0	0	0	0	0	1	0	0	0		2
55	day_1_arm_1			2019-04-10 22:47:08	0	1	1	0	0	0	0	0	0	0	0	0	1	0		2
55	day_2_arm_1			2019-04-11 23:38:55	0	1	0	0	0	0	0	0	1	0	0	0	0	0		2
55	day_3_arm_1			2019-04-12 20:27:39	0	1	1	0	1	0	0	0	1	0	0	0	0	0		2
55	day_4_arm_1			2019-04-14 00:41:43	0	1	0	0	0	0	0	0	1	0	0	0	0	0		2
55	day_5_arm_1			2019-04-14 21:52:58	1	1	1	0	1	0	0	0	1	0	0	0	0	0		2
55	day_6_arm_1			2019-04-15 23:44:31	0	1	0	0	1	0	0	0	1	0	0	0	0	0		2
55	day_8_arm_1			2019-04-17 20:18:31	0	1	1	1	1	1	0	0	1	0	0	0	0	0		2
55	day_9_arm_1			2019-04-18 20:44:36	1	1	1	0	0	0	0	0	1	0	0	0	0	0		2
55	day_10_arm_1			2019-04-19 21:18:42	0	2	1	0	1	0	0	0	1	0	0	0	0	0		2
55	day_11_arm_1			2019-04-20 18:41:46	3	3	2	0	2	1	0	0	1	0	0	0	0	0		2
55	day_12_arm_1			2019-04-21 19:54:07	2	2	3	1	2	0	0	0	1	0	1	1	0	0		2
55	day_13_arm_1			2019-04-22 21:26:15	0	1	2	1	2	0	0	0	1	0	1	1	1	0		2
55	day_14_arm_1			2019-04-23 22:07:13	1	1	1	0	3	1	0	0	1	0	1	1	1	0		2
55	day_15_arm_1			2019-04-24 22:36:33	1	1	1	0	2	1	0	0	1	0	1	1	1	0	Ökat dos av antihistamin tablett till 2 st morgon/kväll	2
55	day_16_arm_1			2019-04-25 20:15:19	0	1	1	0	1	1	0	0	1	0	1	1	1	0	Extra ariustablett Ovanligt trött	2
55	day_17_arm_1			2019-04-26 19:59:13	0	1	0	0	0	0	0	0	1	0	1	0	1	0	En extra tablett arius	2
55	day_18_arm_1			2019-04-27 22:32:50	1	1	0	0	1	1	0	0	1	0	1	1	0	0	En extra ariustablett	2
55	day_19_arm_1			2019-04-28 23:52:56	0	1	1	0	1	1	0	0	1	0	1	1	0	0	En extra arius	2
55	day_20_arm_1			2019-04-29 22:00:51	0	1	0	0	1	0	0	0	0	0	1	1	1	0	Tagit en extra arius	2
55	day_21_arm_1			2019-04-30 21:01:01	0	1	1	0	1	0	0	0	1	0	1	1	0	0	En extra arius	2
55	day_22_arm_1			2019-05-01 21:06:45	0	1	1	0	2	1	0	0	1	0	1	0	0	0	Enextra arius	2
55	day_23_arm_1			2019-05-02 19:47:47	0	1	1	0	2	1	0	0	1	0	1	0	0	0	En extra arius	2
55	day_24_arm_1			2019-05-03 23:37:40	0	1	1	0	1	0	0	0	0	0	1	0	0	0	Extra arustablett	2
55	day_25_arm_1			2019-05-04 18:02:19	0	1	1	0	0	0	0	0	1	0	1	0	0	0	Extra ariustablett Är i Stockholm	2
55	day_26_arm_1			2019-05-06 00:18:08	0	1	2	1	1	0	1	1	0	0	1	0	1	0	En extra arius Varit i stockholm	2
55	day_27_arm_1			2019-05-06 22:11:05	0	1	1	1	1	1	0	0	0	0	1	0	1	0	En extra ariustablett. I Stockholm	2
55	day_29_arm_1			2019-05-08 22:01:31	0	0	1	0	1	0	0	0	1	0	1	0	1	0	Extra ariustablett	2
55	day_30_arm_1			2019-05-09 23:13:21	0	1	0	0	0	0	0	0	0	0	1	0	0	0	En extra arius	2
55	day_31_arm_1			2019-05-10 18:17:30	0	0	0	0	0	0	0	0	0	0	1	0	0	0	Extra ariustablett	2
55	day_32_arm_1			2019-05-11 23:49:45	0	0	0	1	0	0	0	0	0	0	1	0	0	0	Varit i Båstad	2
55	day_33_arm_1			2019-05-13 06:57:30	0	1	0	1	0	0	0	0	0	0	1	0	0	0		2
55	day_34_arm_1			2019-05-13 23:37:14	0	0	0	1	0	0	0	0	0	0	1	0	0	0		2
55	day_35_arm_1			2019-05-15 00:06:24	0	1	0	1	0	0	0	0	0	0	1	0	0	0	Börjat idag med en extra arius igen	2
55	day_36_arm_1			2019-05-15 21:21:07	1	1	1	0	0	0	0	0	0	0	1	0	0	0	En extra arius	2
55	day_37_arm_1			2019-05-16 21:56:59	0	0	0	0	0	0	0	0	0	0	1	0	0	0	En extra arius	2
55	day_38_arm_1			2019-05-17 23:36:25	0	0	0	0	0	0	0	0	0	0	1	0	0	0		2
56	day_1_arm_1			2019-04-10 18:15:13	1	1	1	1	1	1	1	0	1	0	0	0	0	0		2
56	day_2_arm_1			2019-04-11 19:34:25	0	0	1	0	1	0	0	0	0	0	0	0	0	0		2
56	day_3_arm_1			2019-04-12 19:37:39	0	1	1	0	1	0	0	0	1	0	0	0	0	0		2
56	day_4_arm_1			2019-04-13 19:31:39	0	0	1	1	0	1	0	0	1	0	0	0	0	0		2
56	day_5_arm_1			2019-04-14 22:28:37	0	0	1	1	0	0	1	0	0	0	0	0	0	0		2
56	day_6_arm_1			2019-04-15 18:24:17	1	1	1	0	0	1	1	0	0	0	0	0	0	0		2
56	day_7_arm_1			2019-04-16 22:23:31	1	0	1	1	1	1	0	0	0	0	0	0	0	0		2
56	day_8_arm_1			2019-04-17 19:06:01	1	1	1	1	1	0	1	0	1	0	0	0	0	0		2
56	day_9_arm_1			2019-04-18 19:00:46	0	0	0	1	1	0	0	0	0	0	0	0	0	0		2
56	day_10_arm_1			2019-04-19 19:55:25	0	1	1	2	1	0	1	0	0	0	0	0	1	0		2
56	day_11_arm_1			2019-04-20 18:16:16	1	1	1	2	2	1	1	0	0	0	0	1	0	0	Är i Göteborg.	2
56	day_12_arm_1			2019-04-21 19:20:08	1	1	1	2	1	1	1	1	1	0	1	1	1	0	I Göteborg till 12.00	2
56	day_13_arm_1			2019-04-22 22:22:08	1	1	1	1	2	2	1	1	1	0	0	0	0	0		2
56	day_14_arm_1			2019-04-23 19:31:14	0	1	1	1	3	2	1	1	1	0	1	1	0	0		2
56	day_15_arm_1			2019-04-24 18:01:39	1	1	2	1	1	1	1	1	1	0	0	0	0	0		2
56	day_16_arm_1			2019-04-25 23:29:15	0	1	1	1	1	0	2	1	1	0	0	0	0	0		2
56	day_17_arm_1			2019-04-26 19:40:06	0	1	2	1	2	1	1	1	0	0	1	1	1	0		2
56	day_18_arm_1			2019-04-27 23:21:33	1	1	1	1	1	1	2	2	1	0	0	0	0	0		2
56	day_19_arm_1			2019-04-28 20:52:11	1	1	1	2	1	2	2	2	1	0	0	0	0	0		2
56	day_20_arm_1			2019-04-30 02:13:02	0	0	1	2	1	1	1	2	1	0	0	0	0	0		2
56	day_21_arm_1			2019-04-30 22:59:57	0	1	1	1	1	1	2	1	0	0	0	0	0	0		2
56	day_22_arm_1			2019-05-01 19:30:02	1	1	1	2	2	1	1	1	1	0	0	0	0	0		2
56	day_23_arm_1			2019-05-02 18:02:12	1	1	1	2	3	1	1	2	1	0	0	1	0	0		2
56	day_24_arm_1			2019-05-03 18:20:58	1	1	1	2	2	1	1	1	1	0	0	0	0	0		2
56	day_25_arm_1			2019-05-04 21:29:14	0	1	1	1	1	1	1	1	0	0	0	0	0	0		2
56	day_26_arm_1			2019-05-05 21:58:16	1	1	2	1	1	1	2	2	0	0	0	0	0	0		2
56	day_27_arm_1			2019-05-06 22:39:11	1	1	1	2	2	1	1	1	0	0	0	0	0	0		2
56	day_28_arm_1			2019-05-07 21:22:23	1	0	1	1	1	1	1	0	0	0	0	0	0	0		2
56	day_29_arm_1			2019-05-08 18:04:19	0	0	1	1	1	0	1	1	0	0	0	0	0	0		2
56	day_30_arm_1			2019-05-10 00:07:14	1	1	2	1	2	1	1	1	0	0	1	1	0	0	I Göteborg	2
56	day_31_arm_1			2019-05-10 23:10:40	1	1	1	1	1	1	1	1	0	0	0	0	0	0	På Öckerö	2
56	day_32_arm_1			2019-05-11 19:10:26	1	1	1	1	0	0	1	0	0	0	0	0	0	0	På Öckerö	2
56	day_33_arm_1			2019-05-12 20:51:19	0	1	1	1	1	1	1	0	0	0	0	0	0	0	På Öckerö	2
56	day_34_arm_1			2019-05-13 18:50:13	1	1	1	1	1	0	1	0	0	0	0	0	0	0		2
56	day_35_arm_1			2019-05-14 18:30:48	1	1	1	1	1	2	1	0	0	0	0	0	0	0		2
56	day_36_arm_1			2019-05-15 20:11:35	0	0	0	1	1	1	1	0	0	0	0	0	0	0		2
56	day_37_arm_1			2019-05-16 20:08:11	1	1	1	0	0	1	1	0	0	0	0	0	0	0		2
56	day_38_arm_1			2019-05-17 18:45:28	0	1	1	1	1	0	0	0	0	0	0	0	0	0		2
